# Supplementary material for: Exploring on the climate regionalization of Qinling-Daba mountains based on Geodetector-SVM model
Source: PLoS One. 2020 Nov 2;15(11):e0241047. doi: 10.1371/journal.pone.0241047 (PMC7605639; doi:10.1371/journal.pone.0241047)
Supplement: S1 File — The file including the data of Plant community survey and the data of Spatial distribution of vegetation. (ZIP) [file pone.0241047.s001.zip]

Archive with 85 entries (83 files):
- veg data supplemental/Plant community survey data/
- veg data supplemental/Plant community survey data/envi.csv
- veg data supplemental/Plant community survey data/╢1⁄2▓┐╤∙╧▀╤∙╡╪╝╟┬╝.xlsx
- veg data supplemental/Plant community survey data/═≥╘┤-╬≈░▓_─╧▒▒╧≥╗π╫▄.xlsx
- veg data supplemental/Spatial distribution data of vegetation/
- veg data supplemental/Spatial distribution data of vegetation/╢╠▒·╩≈.cpg
- veg data supplemental/Spatial distribution data of vegetation/╢╠▒·╩≈.dbf
- veg data supplemental/Spatial distribution data of vegetation/╢╠▒·╩≈.ebb
- veg data supplemental/Spatial distribution data of vegetation/╢╠▒·╩≈.ed1
- veg data supplemental/Spatial distribution data of vegetation/╢╠▒·╩≈.eq1
- veg data supplemental/Spatial distribution data of vegetation/╢╠▒·╩≈.prj
- veg data supplemental/Spatial distribution data of vegetation/╢╠▒·╩≈.sbn
- veg data supplemental/Spatial distribution data of vegetation/╢╠▒·╩≈.sbx
- veg data supplemental/Spatial distribution data of vegetation/╢╠▒·╩≈.shp
- veg data supplemental/Spatial distribution data of vegetation/╢α┬÷╟α╕╘íó┤≤╦δ╢∞╢·└∩┴╓.cpg
- veg data supplemental/Spatial distribution data of vegetation/╢α┬÷╟α╕╘íó┤≤╦δ╢∞╢·└∩┴╓.dbf
- veg data supplemental/Spatial distribution data of vegetation/╢α┬÷╟α╕╘íó┤≤╦δ╢∞╢·└∩┴╓.ebb
- veg data supplemental/Spatial distribution data of vegetation/╢α┬÷╟α╕╘íó┤≤╦δ╢∞╢·└∩┴╓.ed1
- veg data supplemental/Spatial distribution data of vegetation/╢α┬÷╟α╕╘íó┤≤╦δ╢∞╢·└∩┴╓.eq1
- veg data supplemental/Spatial distribution data of vegetation/╢α┬÷╟α╕╘íó┤≤╦δ╢∞╢·└∩┴╓.prj
- veg data supplemental/Spatial distribution data of vegetation/╢α┬÷╟α╕╘íó┤≤╦δ╢∞╢·└∩┴╓.sbn
- veg data supplemental/Spatial distribution data of vegetation/╢α┬÷╟α╕╘íó┤≤╦δ╢∞╢·└∩┴╓.sbx
- veg data supplemental/Spatial distribution data of vegetation/╢α┬÷╟α╕╘íó┤≤╦δ╢∞╢·└∩┴╓.shp
- veg data supplemental/Spatial distribution data of vegetation/╢α┬÷╟α╕╘íó┤≤╦δ╢∞╢·└∩┴╓.shp.DESKTOP-RAIASV9.21044.21648.sr.lock
- veg data supplemental/Spatial distribution data of vegetation/╢α┬÷╟α╕╘íó┤≤╦δ╢∞╢·└∩┴╓.shp.DESKTOP-RAIASV9.22644.1148.sr.lock
- veg data supplemental/Spatial distribution data of vegetation/╢α┬÷╟α╕╘íó┤≤╦δ╢∞╢·└∩┴╓.shp.DESKTOP-RAIASV9.7696.5784.sr.lock
- veg data supplemental/Spatial distribution data of vegetation/╢α┬÷╟α╕╘íó┤≤╦δ╢∞╢·└∩┴╓.shp.qtr
- veg data supplemental/Spatial distribution data of vegetation/╢α┬÷╟α╕╘íó┤≤╦δ╢∞╢·└∩┴╓.shp.xml
- veg data supplemental/Spatial distribution data of vegetation/╢α┬÷╟α╕╘íó┤≤╦δ╢∞╢·└∩┴╓.shx
- veg data supplemental/Spatial distribution data of vegetation/┴╔╢1⁄2Φ▌┴╓.cpg
- veg data supplemental/Spatial distribution data of vegetation/┴╔╢1⁄2Φ▌┴╓.dbf
- veg data supplemental/Spatial distribution data of vegetation/┴╔╢1⁄2Φ▌┴╓.ebb
- veg data supplemental/Spatial distribution data of vegetation/┴╔╢1⁄2Φ▌┴╓.ed1
- veg data supplemental/Spatial distribution data of vegetation/┴╔╢1⁄2Φ▌┴╓.eq1
- veg data supplemental/Spatial distribution data of vegetation/┴╔╢1⁄2Φ▌┴╓.prj
- veg data supplemental/Spatial distribution data of vegetation/┴╔╢1⁄2Φ▌┴╓.sbn
- veg data supplemental/Spatial distribution data of vegetation/┴╔╢1⁄2Φ▌┴╓.sbx
- veg data supplemental/Spatial distribution data of vegetation/┴╔╢1⁄2Φ▌┴╓.shp
- veg data supplemental/Spatial distribution data of vegetation/┴╔╢1⁄2Φ▌┴╓.shp.DESKTOP-RAIASV9.21044.21648.sr.lock
- veg data supplemental/Spatial distribution data of vegetation/┴╔╢1⁄2Φ▌┴╓.shp.DESKTOP-RAIASV9.22644.1148.sr.lock
- veg data supplemental/Spatial distribution data of vegetation/┴╔╢1⁄2Φ▌┴╓.shp.DESKTOP-RAIASV9.7696.5784.sr.lock
- veg data supplemental/Spatial distribution data of vegetation/┴╔╢1⁄2Φ▌┴╓.shp.qtr
- veg data supplemental/Spatial distribution data of vegetation/┴╔╢1⁄2Φ▌┴╓.shp.xml
- veg data supplemental/Spatial distribution data of vegetation/┴╔╢1⁄2Φ▌┴╓.shx
- veg data supplemental/Spatial distribution data of vegetation/┬φ╬▓╦╔┴╓╫▄.cpg
- veg data supplemental/Spatial distribution data of vegetation/┬φ╬▓╦╔┴╓╫▄.dbf
- veg data supplemental/Spatial distribution data of vegetation/┬φ╬▓╦╔┴╓╫▄.ebb
- veg data supplemental/Spatial distribution data of vegetation/┬φ╬▓╦╔┴╓╫▄.ed1
- veg data supplemental/Spatial distribution data of vegetation/┬φ╬▓╦╔┴╓╫▄.eq1
- veg data supplemental/Spatial distribution data of vegetation/┬φ╬▓╦╔┴╓╫▄.prj
- veg data supplemental/Spatial distribution data of vegetation/┬φ╬▓╦╔┴╓╫▄.sbn
- veg data supplemental/Spatial distribution data of vegetation/┬φ╬▓╦╔┴╓╫▄.sbx
- veg data supplemental/Spatial distribution data of vegetation/┬φ╬▓╦╔┴╓╫▄.shp
- veg data supplemental/Spatial distribution data of vegetation/┬φ╬▓╦╔┴╓╫▄.shp.DESKTOP-RAIASV9.26108.14176.sr.lock
- veg data supplemental/Spatial distribution data of vegetation/┬φ╬▓╦╔┴╓╫▄.shp.qtr
- veg data supplemental/Spatial distribution data of vegetation/┬φ╬▓╦╔┴╓╫▄.shp.xml
- veg data supplemental/Spatial distribution data of vegetation/┬φ╬▓╦╔┴╓╫▄.shx
- veg data supplemental/Spatial distribution data of vegetation/╔╜╤ε┴╓.cpg
- veg data supplemental/Spatial distribution data of vegetation/╔╜╤ε┴╓.dbf
- veg data supplemental/Spatial distribution data of vegetation/╔╜╤ε┴╓.ebb
- veg data supplemental/Spatial distribution data of vegetation/╔╜╤ε┴╓.ed1
- veg data supplemental/Spatial distribution data of vegetation/╔╜╤ε┴╓.eq1
- veg data supplemental/Spatial distribution data of vegetation/╔╜╤ε┴╓.prj
- veg data supplemental/Spatial distribution data of vegetation/╔╜╤ε┴╓.sbn
- veg data supplemental/Spatial distribution data of vegetation/╔╜╤ε┴╓.sbx
- veg data supplemental/Spatial distribution data of vegetation/╔╜╤ε┴╓.shp
- veg data supplemental/Spatial distribution data of vegetation/╔╜╤ε┴╓.shp.DESKTOP-RAIASV9.21044.21648.sr.lock
- veg data supplemental/Spatial distribution data of vegetation/╔╜╤ε┴╓.shp.DESKTOP-RAIASV9.22644.1148.sr.lock
- veg data supplemental/Spatial distribution data of vegetation/╔╜╤ε┴╓.shp.DESKTOP-RAIASV9.7696.5784.sr.lock
- veg data supplemental/Spatial distribution data of vegetation/╔╜╤ε┴╓.shp.qtr
- veg data supplemental/Spatial distribution data of vegetation/╔╜╤ε┴╓.shp.xml
- veg data supplemental/Spatial distribution data of vegetation/╔╜╤ε┴╓.shx
- veg data supplemental/Spatial distribution data of vegetation/╙═╦╔┴╓.cpg
- veg data supplemental/Spatial distribution data of vegetation/╙═╦╔┴╓.dbf
- veg data supplemental/Spatial distribution data of vegetation/╙═╦╔┴╓.ebb
- veg data supplemental/Spatial distribution data of vegetation/╙═╦╔┴╓.ed1
- veg data supplemental/Spatial distribution data of vegetation/╙═╦╔┴╓.eq1
- veg data supplemental/Spatial distribution data of vegetation/╙═╦╔┴╓.prj
- veg data supplemental/Spatial distribution data of vegetation/╙═╦╔┴╓.sbn
- veg data supplemental/Spatial distribution data of vegetation/╙═╦╔┴╓.sbx
- veg data supplemental/Spatial distribution data of vegetation/╙═╦╔┴╓.shp
- veg data supplemental/Spatial distribution data of vegetation/╙═╦╔┴╓.shp.DESKTOP-RAIASV9.26108.14176.sr.lock
- veg data supplemental/Spatial distribution data of vegetation/╙═╦╔┴╓.shp.qtr
- veg data supplemental/Spatial distribution data of vegetation/╙═╦╔┴╓.shp.xml
- veg data supplemental/Spatial distribution data of vegetation/╙═╦╔┴╓.shx
