# Supplementary material for: Exploring on the climate regionalization of Qinling-Daba mountains based on Geodetector-SVM model
Source: PLoS One. 2020 Nov 2;15(11):e0241047. doi: 10.1371/journal.pone.0241047 (PMC7605639; doi:10.1371/journal.pone.0241047)
Supplement: S1 File — The file including the data of Plant community survey and the data of Spatial distribution of vegetation. (ZIP) [file pone.0241047.s001.zip › veg data supplemental/Plant community survey data/envi.csv]

RE_name	dist	alt	lon	lat	aspect	slope	bio1	bio2	bio3	bio4	bio5	bio6	bio7	bio8	bio9	bio10	bio11	bio12	bio13	bio14	bio15	bio16	bio17	bio18	bio19
EVP001	4	493.036865	110.972074	34.49798	3	20	13.35	11.37	30.31	942.05	31.1	-6.4	37.5	23.22	1.18	24.7	1.18	598	123	5	75.99	309	19	277	19
EVP002	4	612.009277	110.995428	34.448484	4	20	13.13	11.5	30.18	963.11	31.2	-6.9	38.1	23.03	0.75	24.83	0.75	617	127	6	75.49	318	22	287	22
EVP003	3	726.407104	111.047697	34.412109	2	18	12.34	11.65	31.15	931.96	30.1	-7.3	37.4	22.05	0.28	23.5	0.28	627	129	6	75.92	323	21	293	21
EVP004	4	884.515564	111.063634	34.363342	4	10	11.91	11.45	31.11	926.53	29.2	-7.6	36.8	21.43	-0.1	22.95	-0.1	650	133	6	75.47	334	23	305	23
EVP005	3	970.131531	111.049808	34.27932	3	7	12.12	11.55	31.05	943.17	29.6	-7.6	37.2	21.55	-0.08	23.4	-0.08	668	136	7	74.98	341	24	313	24
EVP006	3	974.053406	111.013844	34.255754	5	30	11.9	11.48	31.29	929.05	29.1	-7.6	36.7	21.35	-0.1	23	-0.1	668	135	7	74.77	341	24	312	24
EVP007	3	1100.001953	111.01778	34.209515	2	21	10.68	10.18	30.13	868.23	26.5	-7.3	33.8	19.77	-0.6	20.98	-0.6	690	139	6	74.92	351	24	323	24
EVP008	2	1007.602112	111.040004	34.156845	3	35	12.12	11.14	30.86	909.17	29.1	-7	36.1	21.37	0.3	23.03	0.3	697	140	7	74.39	353	25	325	25
EVP009	3	667.531372	111.061618	34.092648	3	40	13.16	11.64	31.29	917.11	31.1	-6.1	37.2	22.98	1.52	24.3	1.52	665	135	7	73.72	335	25	305	25
EVP010	3	621.284546	111.011961	34.015676	3	25	13.4	11.94	31.59	935.4	31.4	-6.4	37.8	23.4	1.38	24.65	1.38	668	133	7	72.55	333	26	303	26
EVP011	4	634.387756	110.96705	33.976525	2	40	13.55	11.45	30.37	962.7	31.2	-6.5	37.7	23.42	1.08	25.1	1.08	682	137	7	73.02	341	26	311	26
EVP012	2	794.474121	110.977953	33.920918	1	30	12.68	10.47	28.91	926.29	29.8	-6.4	36.2	22.37	0.6	23.8	0.6	706	140	7	72.33	350	27	320	27
EVP013	2	1148.914917	110.97376	33.862838	2	40	10.63	9.25	28.64	831.42	26.1	-6.2	32.3	19.47	-0.27	20.52	-0.27	756	148	8	72.09	374	30	346	30
EVP014	2	936.508911	111.000725	33.815179	1	40	11.35	9.79	29.58	840	27.1	-6	33.1	20.28	0.38	21.35	0.38	748	147	7	72.18	370	29	340	29
EVP015	3	739.833618	111.045517	33.77302	5	30	12.97	10.77	30.41	885.23	29.6	-5.8	35.4	22.35	1.47	23.58	1.47	729	143	7	72.15	360	27	329	27
EVP016	2	922.325256	111.079086	33.740662	1	35	12.51	10.16	29.53	875.44	28.7	-5.7	34.4	21.8	1.15	23.05	1.15	764	148	8	71.39	374	30	347	30
EVP017	2	843.356506	111.079096	33.694847	4	35	12.28	10.05	29.73	859.79	28.2	-5.6	33.8	21.43	1.1	22.58	1.1	762	148	7	71.38	373	29	344	29
EVP018	1	720.758179	111.046204	33.640411	2	28	12.95	10.13	30.25	836.84	28.9	-4.6	33.5	22	2.08	23.08	2.08	752	145	7	71.01	367	29	335	29
EVP019	1	582.775818	111.03134	33.588358	2	7	13.7	10.18	30.46	837.68	29.8	-3.6	33.4	22.82	2.93	23.95	2.93	758	146	7	70.6	368	29	336	29
EVP020	1	516.215149	111.072122	33.534564	2	6	14.46	10.17	30.53	846.97	30.6	-2.7	33.3	23.62	3.65	24.85	3.65	766	144	8	69.51	368	31	336	31
EVP021	2	464.881958	111.071654	33.511125	2	18	15.05	10.19	30.15	873.38	31.4	-2.4	33.8	24.33	3.95	25.77	3.95	768	144	8	69.38	368	31	337	31
EVP022	2	445.129211	111.057867	33.476308	2	35	15.46	10.12	29.24	898.64	32.4	-2.2	34.6	25.03	4.15	26.57	4.15	775	144	8	69.11	369	31	339	31
EVP023	3	426.023926	111.09395	33.415301	1	20	15.58	10.32	29.39	910.3	32.6	-2.5	35.1	25.15	4.08	26.8	4.08	790	146	8	68.51	373	33	344	33
EVP024	2	371.033661	111.103256	33.380435	1	45	15.5	10.15	29.34	900.68	32.4	-2.2	34.6	25.05	4.12	26.6	4.12	795	147	9	68.21	375	34	344	34
EVP025	2	292.096191	111.12365	33.306969	5	30	15.7	10.22	29.38	907.34	32.7	-2.1	34.8	25.28	4.27	26.88	4.27	808	148	9	67.95	379	34	348	34
EVP026	3	285.435547	111.143746	33.276734	2	30	15.47	10.14	29.31	894.46	32.4	-2.2	34.6	25.03	4.2	26.45	4.2	818	149	10	67.17	382	37	350	37
EVP027	1	264.528473	111.175339	33.228745	2	20	15.27	10.07	29.35	884.04	32	-2.3	34.3	24.78	4.12	26.08	4.12	833	151	10	67.12	388	37	357	37
EVP028	3	212.865997	111.186435	33.120029	4	20	15.62	10.44	30.27	885.15	32.2	-2.3	34.5	25.17	4.43	26.38	4.43	845	151	10	66.29	388	39	360	39
EVP029	4	220.029816	111.214015	33.085008	5	20	15.57	10.49	30.41	887.97	32.1	-2.4	34.5	25.13	4.35	26.37	4.35	859	154	11	66.3	394	40	367	40
EVP030	3	290.88501	111.16571	33.070032	3	15	15.45	10.32	30.1	882.01	31.9	-2.4	34.3	24.98	4.3	26.15	4.3	863	155	11	66.41	396	40	370	40
EVP031	2	311.800629	111.121161	33.042904	2	36	15.22	9.99	29.56	872.73	31.5	-2.3	33.8	24.68	4.17	25.78	4.17	869	156	11	66.63	401	40	371	40
EVP032	3	411.205017	111.057626	33.001808	3	40	15.1	9.63	28.59	881.85	31.5	-2.2	33.7	24.52	3.97	25.93	3.97	889	161	11	67.04	412	40	383	40
EVP033	3	516.950378	110.999762	32.979264	4	30	15.34	9.59	28.38	894.15	31.7	-2.1	33.8	24.82	4.03	26.28	4.03	887	159	10	66.99	410	39	381	39
EVP034	2	504.647583	110.959224	32.94154	4	15	15.07	9.5	28.7	871.03	31.2	-1.9	33.1	24.47	4	25.57	4	901	162	11	67.04	417	41	389	41
EVP035	2	544.228821	110.935503	32.902518	5	20	15.31	9.4	27.89	894.64	31.6	-2.1	33.7	24.8	4.03	26.33	4.03	902	163	11	67.22	419	41	390	41
EVP036	3	287.352936	110.908356	32.854515	2	20	15.56	9.8	29.17	874.72	31.7	-1.9	33.6	25.07	4.48	26.18	4.48	890	159	11	66.28	408	41	382	41
EVP037	2	305.693665	110.805611	32.753737	3	30	15.64	9.51	28.55	881.46	31.6	-1.7	33.3	25.08	4.48	26.38	4.48	906	164	11	66.92	418	41	393	41
EVP038	3	381.698334	110.759207	32.594285	2	20	15.43	9.19	28.02	874.25	31.1	-1.7	32.8	24.82	4.37	26.1	4.37	949	171	13	66.29	434	46	412	46
EVP039	1	521.674683	110.735522	32.563659	2	45	14.65	8.91	27.67	846.24	30.5	-1.7	32.2	24.05	3.88	24.85	3.88	960	173	12	67.06	443	44	418	44
EVP040	1	651.960327	110.695154	32.51749	3	25	13.5	8.82	28.65	798.01	28.7	-2.1	30.8	22.3	3.28	23.07	3.28	985	177	12	67	453	46	431	46
EVP041	1	833.706787	110.658279	32.485637	2	16	12.7	8.66	28.67	780.46	27.7	-2.5	30.2	21.35	2.73	22.07	2.73	1016	180	13	66.33	464	49	445	49
EVP042	2	601.368774	110.652059	32.440734	3	25	14.16	9.49	29.48	820.25	30	-2.2	32.2	23.23	3.67	24	3.67	974	173	12	66.65	446	45	424	45
EVP043	1	828.990173	110.670292	32.397675	3	27	12.92	8.9	28.99	788.42	28	-2.7	30.7	21.58	2.78	22.32	2.78	1012	178	13	65.98	460	48	439	48
EVP044	2	813.512146	110.69109	32.331539	3	40	13.09	9.73	30.9	786.88	28.5	-3	31.5	21.77	3	22.5	3	1021	181	12	66.44	464	47	446	47
EVP045	2	655.016602	110.691573	32.252071	5	25	13.72	10.16	31.07	810.05	29.7	-3	32.7	22.65	3.33	23.43	3.33	1008	179	13	66.14	458	48	438	48
EVP046	2	616.832214	110.718335	32.217711	5	32	14.02	10.28	30.97	824.33	30.3	-2.9	33.2	23.15	3.47	23.92	3.47	1005	179	12	66.36	457	47	437	47
EVP047	1	540.900757	110.714023	32.181291	3	30	14.15	9.85	30.12	821.43	30.2	-2.5	32.7	23.25	3.62	23.97	3.62	1013	179	12	66.2	459	47	441	47
EVP048	3	533.765442	110.705136	32.128837	5	10	14.65	9.99	29.74	848.77	31.2	-2.4	33.6	24.08	3.85	24.87	3.85	1008	178	12	66.21	456	47	439	47
EVP049	3	691.706116	110.696764	31.980497	4	45	13.96	9.45	29.17	823.11	29.8	-2.6	32.4	23	3.43	23.82	3.43	1051	186	14	66	475	51	459	51
EVP050	1	723.474915	110.72339	31.958643	3	45	13.6	9.44	29.6	805.07	29.2	-2.7	31.9	22.42	3.27	23.23	3.27	1059	187	14	65.89	478	52	462	52
EVP051	3	712.646606	110.733963	31.946227	3	52	13.34	9.64	30.22	796.07	28.9	-3	31.9	22.05	3.12	22.87	3.12	1070	189	14	65.89	482	52	469	52
EVP052	3	910.488281	110.721218	31.898649	3	35	12.68	9.83	31.22	773.27	28	-3.5	31.5	21.15	2.73	21.93	2.73	1084	190	15	65.32	485	54	474	54
EVP053	2	1199.198242	110.651713	31.869023	5	15	11.26	9.7	31.7	748.06	26.1	-4.5	30.6	19.45	1.65	20.22	1.65	1129	195	17	64.75	499	58	492	58
EVP054	1	1516.780273	110.502597	31.841023	1	30	9.13	9.36	31.4	730.42	23.6	-6.2	29.8	17.18	-0.2	17.93	-0.2	1179	203	17	65.06	519	59	516	59
EVP055	1	1692.521729	110.478394	31.806942	3	35	8.17	9.17	31.18	725.26	22.5	-6.9	29.4	16.92	-1.07	16.92	-1.07	1203	203	18	64.4	524	62	524	62
EVP056	2	1834.059692	110.473941	31.77543	4	35	7.55	9.1	30.95	725.17	21.9	-7.5	29.4	16.3	-1.68	16.3	-1.68	1216	203	18	64.12	528	63	528	63
EVP057	1	1795.685303	110.451809	31.71019	3	45	7.58	9.18	31.13	730.6	21.9	-7.6	29.5	16.33	-1.8	16.33	-1.8	1225	206	19	63.87	532	65	532	65
EVP058	1	1817.366821	110.427512	31.694388	4	25	7.7	9.29	31.39	729.17	22.1	-7.5	29.6	16.43	-1.67	16.43	-1.67	1225	206	18	64.25	534	63	534	63
EVP059	1	1568.482544	110.425588	31.644667	2	20	8.38	9.48	31.82	726.98	22.9	-6.9	29.8	17.1	-0.95	17.1	-0.95	1219	205	18	64.2	530	62	530	62
EVP060	1	1572.199341	110.388504	31.600061	3	40	8.38	9.43	31.73	726.35	22.9	-6.8	29.7	17.12	-0.92	17.12	-0.92	1228	207	17	64.44	534	62	534	62
EVP061	1	1681.559448	110.35434	31.558726	2	30	7.53	9.34	31.35	737.23	22	-7.8	29.8	16.35	-1.98	16.35	-1.98	1245	208	18	63.93	539	64	539	64
EVP062	1	1825.913818	110.337002	31.520361	1	15	7.36	9.32	31.5	731.89	21.8	-7.8	29.6	16.12	-2.08	16.12	-2.08	1259	208	19	63.4	544	67	544	67
EVP063	1	1214.42334	110.388017	31.45667	3	35	9.91	9.81	32.48	728.87	24.6	-5.6	30.2	18.68	0.55	18.68	0.55	1230	209	18	64.18	535	64	535	64
EVP064	1	1074.463867	110.450867	31.434832	3	45	10.01	9.83	32.35	740.27	24.7	-5.7	30.4	18.88	0.43	18.88	0.43	1216	206	18	63.94	530	64	530	64
EVP065	1	971.578186	110.489122	31.395029	4	30	11.88	10.08	32.42	754.97	26.9	-4.2	31.1	20.93	2.13	20.93	2.13	1182	207	17	65.15	522	61	522	61
EVP066	1	355.307281	110.630817	31.355356	3	35	15.05	8.77	27.66	826.76	30.3	-1.4	31.7	25.05	4.53	25.05	4.53	1113	201	15	66.58	501	55	501	55
EVP067	2	377.605011	110.676026	31.32185	3	25	15.37	8.66	27.31	832.75	30.6	-1.1	31.7	25.45	4.82	25.45	4.82	1111	202	16	66.55	501	56	501	56
EVP068	2	333.670197	110.681171	31.265514	5	45	15.25	8.41	26.78	829.17	30.5	-0.9	31.4	25.3	4.73	25.3	4.73	1119	202	17	65.83	504	60	504	60
EVP069	3	300.738312	110.742732	31.234598	4	35	16.21	8.38	26.7	837.26	31.2	-0.2	31.4	26.35	5.65	26.35	5.65	1090	199	16	66.54	496	57	496	57
EVP070	3	292.366882	110.744369	31.196884	5	38	16.14	8.4	26.75	835.14	31.1	-0.3	31.4	26.23	5.6	26.23	5.6	1106	203	16	66.69	504	58	504	58
EVP071	4	222.691605	110.781304	31.138892	3	40	16.29	8.42	26.75	838.49	31.3	-0.2	31.5	26.43	5.7	26.43	5.7	1103	203	17	66.63	504	59	504	59
