# Supplementary material for: Exploring on the climate regionalization of Qinling-Daba mountains based on Geodetector-SVM model
Source: PLoS One. 2020 Nov 2;15(11):e0241047. doi: 10.1371/journal.pone.0241047 (PMC7605639; doi:10.1371/journal.pone.0241047)
Supplement: S1 File — The file including the data of Plant community survey and the data of Spatial distribution of vegetation. (ZIP) [file pone.0241047.s001.zip › veg data supplemental/Plant community survey data/╢1⁄2▓┐╤∙╧▀╤∙╡╪╝╟┬╝.xlsx]

## Sheet: E001
样方	物种	树高（m）	胸径(cm)	冠幅2(m)	冠幅1(m)	其他	胸高断面积	冠幅
EVP001	酸枣	2.5	2.2	1	1.5	0	3.80133	1.5
EVP001	酸枣	2	2.1	0.5	1.5		3.46361	0.75
EVP001	酸枣	1.9	2.5	0.5	1.7		4.90874	0.85
EVP001	酸枣	1.6	2.5	0.5	0.5		4.90874	0.25
EVP001	酸枣	1.8	2.2	0.5	1		3.80133	0.5
EVP001	酸枣	2	2.2	0.5	1		3.80133	0.5
EVP001	酸枣	0.7	1.7	0.5	1		2.2698	0.5
EVP001	酸枣	1.2	1.2	0.3	0.3		1.13097	0.09
EVP001	酸枣	0.5	0.5	0.3	0.5		0.19635	0.15
EVP001	酸枣	1.5	1.2	0.5	0.4		1.13097	0.2
EVP001	酸枣	0.6	0.3	0.3	0.5		0.0706858	0.15
EVP001	酸枣	1.2	0.8	1	0.5		0.502655	0.5
EVP001	酸枣	1.8	2.2	1	0.5		3.80133	0.5
EVP001	酸枣	1.8	1.5	0.5	1		1.76715	0.5
EVP001	酸枣	1.5	1.7	0.5	0.6		2.2698	0.3
EVP001	酸枣	1.5	1.4	0.3	0.5		1.53938	0.15
EVP001	酸枣	2.3	2.4	1.5	1.5		4.52389	2.25
EVP001	酸枣	0.7	2	1	0.5		3.14159	0.5
EVP001	酸枣	1.4	1.4	0.3	0.4		1.53938	0.12
EVP001	酸枣	1.8	2.5	1	0.5		4.90874	0.5
EVP001	酸枣	1.5	1.8	0.5	0.6		2.54469	0.3
EVP001	酸枣	0.5	0.3	0.5	0.2		0.0706858	0.1
EVP001	酸枣	1.4	0.9	0.3	0.2		0.636173	0.06
EVP001	酸枣	1.7	1	0.3	0.3		0.785398	0.09
EVP001	酸枣	0.5	0.3	0.2	0.3		0.0706858	0.06
EVP001	酸枣	1.2	2.2	0.5	0.4		3.80133	0.2
EVP001	酸枣	1.6	2.1	1	0.5		3.46361	0.5
EVP001	酸枣	2.2	2.8	1	0.6		6.15752	0.6
EVP001	酸枣	1.2	1.6	0.5	0.5		2.01062	0.25
EVP001	酸枣	1.2	0.4	0.5	0.3		0.125664	0.15
EVP001	酸枣	0.5	0.4	0.1	0.2		0.125664	0.02
EVP001	酸枣	1.5	0.8	0.5	0.5		0.502655	0.25
EVP001	酸枣	1.8	1.6	0.5	0.3		2.01062	0.15
EVP001	酸枣	1.8	0.7	0.3	0.3		0.384845	0.09
EVP001	酸枣	0.7	0.5	0.3	0.2		0.19635	0.06
EVP001	酸枣	0.8	0.7	0.5	0.2		0.384845	0.1
EVP001	酸枣	1.9	1.9	0.4	0.3		2.83529	0.12
EVP001	酸枣	1.8	1.6	0.4	0.4		2.01062	0.16
EVP001	酸枣	2.1	1.7	0.4	0.3		2.2698	0.12
EVP001	花椒	1.5	1	0.2	0.2		0.785398	0.04
EVP001	花椒	1.5	1	0.2	0.2		0.785398	0.04
EVP001	花椒	1.5	1	0.2	0.2		0.785398	0.04
EVP001	花椒	1.5	1	0.2	0.2		0.785398	0.04
EVP001	花椒	1.5	1	0.2	0.2		0.785398	0.04
EVP001	花椒	1.5	1	0.2	0.2		0.785398	0.04
EVP001	花椒	1.5	1	0.2	0.2		0.785398	0.04
EVP001	君迁子	3.5	6.5	3	3		33.1831	9
EVP001	刺槐	2	1	0.2	0.2		0.785398	0.04
EVP001	酸枣	1.8	0.8	0.2	0.3		0.502655	0.06
EVP001	酸枣	2.4	3.2	1.2	1		8.04248	1.2
EVP001	酸枣	1.6	3	0.5	1		7.06858	0.5
EVP001	酸枣	1.7	3.1	2	1		7.54768	2
EVP001	酸枣	1.8	2	0.4	0.3		3.14159	0.12
EVP001	酸枣	2	1.6	0.5	0.3		2.01062	0.15
EVP001	酸枣	1.8	1	0.5	0.3		0.785398	0.15
EVP001	刺槐	3.5	3.5	1	2		9.62113	2
EVP001	酸枣	1.9	2.5	0.6	0.4		4.90874	0.24
EVP001	酸枣	2.2	1.5	0.3	1		1.76715	0.3
EVP001	酸枣	1.4	1	0.2	0.2		0.785398	0.04
EVP001	酸枣	1.9	2.2	0.4	0.3		3.80133	0.12
EVP001	花椒	2.5	2.3	1	1		4.15476	1
EVP001	榆树	2	1.7	0.5	1		2.2698	0.5
EVP001	酸枣	1.2	0.6	0.4	0.2		0.282743	0.08
EVP001	酸枣	1.4	0.5	0.3	0.5		0.19635	0.15
EVP001	酸枣	1	0.3	0.2	0.3		0.0706858	0.06
EVP001	酸枣	0.5	0.3	0.2	0.2		0.0706858	0.04
EVP001	酸枣	0.8	0.2	0.2	0.3		0.0314159	0.06
EVP001	酸枣	0.8	0.4	0.2	0.3		0.125664	0.06
EVP001	河朔荛花	1.2	2.1	1	1		3.46361	1
EVP001	河朔荛花	1.2	2.1	1	1		3.46361	1
EVP001	酸枣	0.4	0.2	0.2	0.3		0.0314159	0.06
EVP001	酸枣	0.3	0.3	0.2	1		0.0706858	0.2
EVP001	酸枣	1	0.2	0.2	0.5		0.0314159	0.1
EVP001	日本小檗	0.5	0.4	0.1	0.2		0.125664	0.02
EVP001	酸枣	1	0.2	0.3	0.5		0.0314159	0.15
EVP001	酸枣	0.8	0.2	0.1	0.5		0.0314159	0.05
EVP001	河朔荛花	0.3	0.2	0.3	0.2		0.0314159	0.06
EVP001	河朔荛花	0.3	0.2	0.3	0.2		0.0314159	0.06
EVP001	酸枣	1.1	0.3	0.3	0.5		0.0706858	0.15
EVP001	酸枣	0.6	0.1	0.1	0.3		0.00785398	0.03
EVP001	酸枣	0.8	0.2	0.5	0.3		0.0314159	0.15
EVP001	酸枣	0.5	0.2	0.2	0.2		0.0314159	0.04
EVP001	酸枣	1.2	0.2	0.3	0.3		0.0314159	0.09

## Sheet: E002
样方	物种	树高（m）	胸径(cm)	冠幅2(m)	冠幅1(m)	其他	胸高断面积	冠幅
EVP002	刺槐	3	3.5	2	1.5		9.62113	3
EVP002	刺槐	3.3	3.5	2	2		9.62113	4
EVP002	酸枣	3	3.4	1	1		9.0792	1
EVP002	酸枣	3.2	3.8	2.5	1.5		11.3411	3.75
EVP002	酸枣	3.5	2.8	0.5	0.5		6.15752	0.25
EVP002	酸枣	3.5	2.8	0.5	0.5		6.15752	0.25
EVP002	酸枣	3.5	2.5	0.5	0.5		4.90874	0.25
EVP002	酸枣	3.5	3	0.5	0.5		7.06858	0.25
EVP002	酸枣	2.5	2	0.5	0.5		3.14159	0.25
EVP002	酸枣	2.5	2	0.8	0.8		3.14159	0.64
EVP002	毛白杨	4	4	1	1		12.5664	1
EVP002	酸枣	2.7	2	0.8	0.5		3.14159	0.4
EVP002	构树	4	3.8	3	2		11.3411	6
EVP002	构树	4	3.8	2	1		11.3411	2
EVP002	刺槐	4.5	4.8	2.5	2.5		18.0956	6.25
EVP002	刺槐	4.5	3.5	3	2		9.62113	6
EVP002	刺槐	4.5	5.2	3.5	2.5		21.2372	8.75
EVP002	刺槐	3.5	2.2	2	1		3.80133	2
EVP002	刺槐	3	2	1.5	1.5		3.14159	2.25
EVP002	刺槐	5.5	29	4	5		660.52	20
EVP002	构树	2.8	2.4	2	1.5		4.52389	3
EVP002	刺槐	2	3.5	1.5	3		9.62113	4.5
EVP002	酸枣	1.5	2	1	1.5		3.14159	1.5
EVP002	臭椿	2.5	2	0.5	0.4		3.14159	0.2
EVP002	酸枣	2	2	0.5	0.5		3.14159	0.25
EVP002	酸枣	2.5	2	1	1		3.14159	1
EVP002	酸枣	2	2	1	0.5		3.14159	0.5
EVP002	山桑	2.2	2	2	1		3.14159	2
EVP002	酸枣	3	4	1.5	1		12.5664	1.5
EVP002	酸枣	2.5	2.5	1	0.5		4.90874	0.5
EVP002	臭椿	6	8	2	2		50.2655	4
EVP002	臭椿	5	4.5	2	1.5		15.9043	3
EVP002	臭椿	5.5	5	2	1.5		19.635	3
EVP002	酸枣	3	2.5	1	1		4.90874	1
EVP002	酸枣	3	2.5	1.5	1.5		4.90874	2.25
EVP002	酸枣	2.5	2	1	1.5		3.14159	1.5
EVP002	酸枣	2.4	2.2	1.5	1.5		3.80133	2.25
EVP002	酸枣	3	2.5	2	1		4.90874	2
EVP002	酸枣	3.5	3	0.5	0.8		7.06858	0.4
EVP002	酸枣	3.5	3	0.5	0.8		7.06858	0.4
EVP002	酸枣	3.5	3	0.5	0.8		7.06858	0.4
EVP002	酸枣	3.5	3	0.5	0.8		7.06858	0.4
EVP002	酸枣	3.5	3	0.5	0.8		7.06858	0.4
EVP002	酸枣	3.5	3	0.5	0.8		7.06858	0.4
EVP002	酸枣	3.5	3	0.5	0.8		7.06858	0.4
EVP002	酸枣	3.5	3	0.5	0.8		7.06858	0.4
EVP002	酸枣	3.5	2.5	0.3	0.3		4.90874	0.09
EVP002	酸枣	3.5	2.5	0.3	0.3		4.90874	0.09
EVP002	酸枣	3.5	2.5	0.3	0.3		4.90874	0.09
EVP002	酸枣	3.5	2.5	0.3	0.3		4.90874	0.09
EVP002	酸枣	3.5	2.5	0.3	0.3		4.90874	0.09
EVP002	酸枣	3.5	2.5	0.3	0.3		4.90874	0.09
EVP002	酸枣	3.5	2.5	0.3	0.3		4.90874	0.09
EVP002	酸枣	3.5	2.5	0.3	0.3		4.90874	0.09
EVP002	酸枣	3.5	2.5	0.3	0.3		4.90874	0.09
EVP002	酸枣	3.5	2.5	0.3	0.3		4.90874	0.09
EVP002	酸枣	3.5	2	0.3	0.3		3.14159	0.09
EVP002	酸枣	3.5	2	0.3	0.3		3.14159	0.09
EVP002	酸枣	3.5	2	0.3	0.3		3.14159	0.09
EVP002	酸枣	3.5	2	0.3	0.3		3.14159	0.09
EVP002	酸枣	3.5	2	0.3	0.3		3.14159	0.09
EVP002	酸枣	3.5	2	0.3	0.3		3.14159	0.09
EVP002	刺槐	7	12.2	6	5		116.899	30
EVP002	山桑	2.5	2.8	3	2.5		6.15752	7.5
EVP002	刺槐	6	8	4	5		50.2655	20
EVP002	刺槐	2.5	2	1.5	2		3.14159	3
EVP002	刺槐	8	15	5	4		176.715	20
EVP002	酸枣	2.5	2.4	2.5	1.5		4.52389	3.75
EVP002	白刺花	1.5	2	1.5	1		3.14159	1.5
EVP002	酸枣	2.7	2.4	1.5	1.5		4.52389	2.25
EVP002	酸枣	1.1	2	1.5	1		3.14159	1.5
EVP002	刺槐	2.3	2.2	1.8	1		3.80133	1.8
EVP002	酸枣	2	3.3	2.5	2		8.55299	5
EVP002	白刺花	1.3	2	1	1		3.14159	1
EVP002	刺槐	1.5	2.1	1.5	1		3.46361	1.5
EVP002	榆树	2.1	2	0.5	0.5		3.14159	0.25
EVP002	刺槐	3	3.5	1.5	1.5		9.62113	2.25
EVP002	刺槐	2.2	2	1.5	1		3.14159	1.5
EVP002	酸枣	2.5	2	0.5	0.5		3.14159	0.25
EVP002	酸枣	3	2.2	1	0.5		3.80133	0.5
EVP002	酸枣	4	15	3	4		176.715	12
EVP002	酸枣	4	12	3	4		113.097	12
EVP002	酸枣	1.6	2.5	0.5	0.5		4.90874	0.25
EVP002	酸枣	1.8	2.2	2	1		3.80133	2
EVP002	山桃	3.2	2.6	2	1.5		5.30929	3
EVP002	酸枣	3.5	4.2	1	1.5		13.8544	1.5
EVP002	酸枣	3.5	2.5	1	1.5		4.90874	1.5
EVP002	酸枣	3.5	2.5	1	1.5		4.90874	1.5
EVP002	酸枣	3.5	2.5	1	1.5		4.90874	1.5
EVP002	酸枣	3.5	2.5	1	1.5		4.90874	1.5
EVP002	酸枣	3.5	2.5	1	1.5		4.90874	1.5
EVP002	酸枣	3.5	2.5	1	1.5		4.90874	1.5
EVP002	酸枣	3.5	2.5	1	1.5		4.90874	1.5
EVP002	酸枣	3.5	2.5	1	1.5		4.90874	1.5
EVP002	酸枣	3.5	2.5	1	1.5		4.90874	1.5
EVP002	酸枣	3.5	5	1	1.5		19.635	1.5
EVP002	酸枣	3	2	0.8	0.8		3.14159	0.64
EVP002	酸枣	3	2	0.8	0.8		3.14159	0.64
EVP002	酸枣	3	2	0.8	0.8		3.14159	0.64
EVP002	酸枣	3	2	0.8	0.8		3.14159	0.64
EVP002	酸枣	3	2	0.8	0.8		3.14159	0.64
EVP002	酸枣	3	2	0.8	0.8		3.14159	0.64
EVP002	酸枣	3	2	0.8	0.8		3.14159	0.64
EVP002	酸枣	3	2	0.8	0.8		3.14159	0.64
EVP002	酸枣	3	2	0.8	0.8		3.14159	0.64
EVP002	酸枣	3	2	0.8	0.8		3.14159	0.64
EVP002	酸枣	3	2	0.8	0.8		3.14159	0.64
EVP002	酸枣	3	2	0.8	0.8		3.14159	0.64
EVP002	酸枣	3.5	4	1	1.5		12.5664	1.5
EVP002	酸枣	3.5	4	1	1.5		12.5664	1.5
EVP002	酸枣	3.2	3.5	0.8	0.8		9.62113	0.64
EVP002	酸枣	3.2	3.5	0.8	0.8		9.62113	0.64
EVP002	酸枣	3.2	3.5	0.8	0.8		9.62113	0.64
EVP002	酸枣	3.2	3.5	0.8	0.8		9.62113	0.64
EVP002	酸枣	3.2	3.5	0.8	0.8		9.62113	0.64
EVP002	桑树	3.5	5.5	2	2		23.7583	4
EVP002	酸枣	2.8	2	0.8	0.8		3.14159	0.64
EVP002	酸枣	2.8	2	0.8	0.8		3.14159	0.64
EVP002	酸枣	2.8	2	0.8	0.8		3.14159	0.64
EVP002	酸枣	2.8	2	0.8	0.8		3.14159	0.64
EVP002	酸枣	2.8	2	0.8	0.8		3.14159	0.64
EVP002	酸枣	2.8	2	0.8	0.8		3.14159	0.64
EVP002	酸枣	2.8	2	0.8	0.8		3.14159	0.64
EVP002	酸枣	2.8	2	0.8	0.8		3.14159	0.64
EVP002	臭椿	4	2	0.5	0.5		3.14159	0.25
EVP002	酸枣	3	3	0.8	0.8		7.06858	0.64
EVP002	酸枣	3	3	0.8	0.8		7.06858	0.64
EVP002	酸枣	3	3	0.8	0.8		7.06858	0.64
EVP002	酸枣	3	3	0.8	0.8		7.06858	0.64
EVP002	臭椿	3	2	0.5	0.5		3.14159	0.25

## Sheet: E003
样方	物种	树高（m）	胸径(cm)	冠幅2(m)	冠幅1(m)	其他	胸高断面积	冠幅
EVP003	侧柏	5	7.5	1.8	1.8		44.1786	3.24
EVP003	侧柏	5	7.5	1.8	1.8		44.1786	3.24
EVP003	侧柏	5	7.5	1.8	1.8		44.1786	3.24
EVP003	侧柏	4.5	5	1.5	1.5		19.635	2.25
EVP003	杜梨	2.5	5	1.8	1.5		19.635	2.7
EVP003	杜梨	2.2	3	1.5	1.5		7.06858	2.25
EVP003	杜梨	2.2	3	1.5	1.5		7.06858	2.25
EVP003	杜梨	2.2	3	1.5	1.5		7.06858	2.25
EVP003	杜梨	2.2	3	1.5	1.5		7.06858	2.25
EVP003	杜梨	2.2	3	1.5	1.5		7.06858	2.25
EVP003	杜梨	2.2	3	1.5	1.5		7.06858	2.25
EVP003	扁刺蔷薇	2.5	4	1.5	2		12.5664	3
EVP003	扁刺蔷薇	2.5	4	1.5	2		12.5664	3
EVP003	扁刺蔷薇	2.5	4	1.5	2		12.5664	3
EVP003	扁刺蔷薇	2.5	4	1.5	2		12.5664	3
EVP003	扁刺蔷薇	2.5	4	1.5	2		12.5664	3
EVP003	扁刺蔷薇	2.5	4	1.5	2		12.5664	3
EVP003	连翘	1.5	2	0.2	1		3.14159	0.2
EVP003	水栒子	3.5	2	1.5	1.5	1丛4株	3.14159	2.25
EVP003	水栒子	3.5	2	0	0		3.14159	0
EVP003	水栒子	3.5	2	0	0		3.14159	0
EVP003	水栒子	3.5	2	0	0		3.14159	0
EVP003	毛黄栌	6	7	3	4		38.4845	12
EVP003	连翘	1.8	2	1.2	1		3.14159	1.2
EVP003	榆树	1.8	1.5	0.5	1		1.76715	0.5
EVP003	陕西荚蒾	1.5	1.8	0.8	1		2.54469	0.8
EVP003	蝟实	3	3.5	2.5	1.5		9.62113	3.75
EVP003	扁刺蔷薇	2.5	2	1	1.5		3.14159	1.5
EVP003	荆条	1	0.3	0.2	0.2		0.0706858	0.04
EVP003	三裂绣线菊	0.8	0.5	0.5	0.5		0.19635	0.25
EVP003	胡颓子	2	2	0.5	1		3.14159	0.5
EVP003	胡颓子	2	2	0.5	1		3.14159	0.5
EVP003	胡颓子	2	2	0.5	1		3.14159	0.5
EVP003	胡颓子	2	2	0.5	1		3.14159	0.5
EVP003	荆条	2	2	1.5	1.5		3.14159	2.25
EVP003	酸枣	1.5	2	0.5	0.5		3.14159	0.25
EVP003	毛黄栌	2.5	2.1	0.8	1		3.46361	0.8
EVP003	蝟实	3	2.1	1	1		3.46361	1
EVP003	蝟实	2.8	2.5	1	1.5		4.90874	1.5
EVP003	杭子梢	1.5	2	0.5	0.5		3.14159	0.25
EVP003	杜梨	2	2	1.5	0.5		3.14159	0.75
EVP003	榆树	0.8	2	1.5	1		3.14159	1.5
EVP003	陕西荚蒾	3	2.5	1	0.5		4.90874	0.5
EVP003	扁刺蔷薇	2.5	3	1	1.5		7.06858	1.5
EVP003	扁刺蔷薇	2.5	3	1	1.5		7.06858	1.5
EVP003	扁刺蔷薇	2	2	0.5	0.5		3.14159	0.25
EVP003	扁刺蔷薇	2	2	0.5	0.5		3.14159	0.25
EVP003	扁刺蔷薇	2	2	0.5	0.5		3.14159	0.25
EVP003	扁刺蔷薇	1.5	2	1	0.5		3.14159	0.5
EVP003	扁刺蔷薇	1.5	2	1	0.5		3.14159	0.5
EVP003	扁刺蔷薇	1.5	2	1	0.5		3.14159	0.5
EVP003	扁刺蔷薇	1.5	2	1	0.5		3.14159	0.5
EVP003	毛黄栌	4	3.5	2	1		9.62113	2
EVP003	毛黄栌	4	3.5	2	1		9.62113	2
EVP003	毛黄栌	4	3.5	2	1		9.62113	2
EVP003	毛黄栌	4	3.5	2	1		9.62113	2
EVP003	美丽胡枝子	2	2	0.5	0.8		3.14159	0.4
EVP003	美丽胡枝子	2	2	0.5	0.8		3.14159	0.4
EVP003	美丽胡枝子	2	2	0.5	0.8		3.14159	0.4
EVP003	连翘	1	2	0.5	1		3.14159	0.5
EVP003	蝟实	3	2.6	1.5	2		5.30929	3
EVP003	蝟实	3	2.6	1.5	2		5.30929	3
EVP003	蝟实	2	2	0.5	1		3.14159	0.5
EVP003	蝟实	2	2	0.5	1		3.14159	0.5
EVP003	毛黄栌	5.5	12	2	3		113.097	6
EVP003	毛黄栌	5.5	12	2	3		113.097	6
EVP003	毛黄栌	5.5	12	2	3		113.097	6
EVP003	蝟实	2.5	2.2	1.5	1.5		3.80133	2.25
EVP003	蝟实	2.5	2.2	1.5	1.5		3.80133	2.25
EVP003	蝟实	2.5	2.2	1.5	1.5		3.80133	2.25
EVP003	侧柏	6	5	1.5	1.5		19.635	2.25
EVP003	郁香忍冬	2.5	2	1.5	1		3.14159	1.5
EVP003	郁香忍冬	2.5	2	1.5	1		3.14159	1.5
EVP003	郁香忍冬	2.5	2	1.5	1		3.14159	1.5
EVP003	郁香忍冬	2.5	2	1.5	1		3.14159	1.5
EVP003	毛黄栌	5.8	6	3	2		28.2743	6
EVP003	蝟实	2.1	2	0.8	0.8		3.14159	0.64
EVP003	蝟实	2.1	2	0.8	0.8		3.14159	0.64
EVP003	蝟实	2.1	2	0.8	0.8		3.14159	0.64
EVP003	蝟实	2.1	2	0.8	0.8		3.14159	0.64
EVP003	蝟实	2.1	2	0.8	0.8		3.14159	0.64
EVP003	荆条	2.7	3.3	1.5	2		8.55299	3
EVP003	荆条	2.7	3.3	1.5	2		8.55299	3
EVP003	荆条	2.7	3.3	1.5	2		8.55299	3
EVP003	荆条	2	2	1	1.5		3.14159	1.5
EVP003	荆条	2	2	1	1.5		3.14159	1.5
EVP003	荆条	2	2	1	1.5		3.14159	1.5
EVP003	荆条	2	2	1	1.5		3.14159	1.5
EVP003	荆条	2	2	1	1.5		3.14159	1.5
EVP003	蝟实	2.3	3.2	1.8	1.5		8.04248	2.7
EVP003	蝟实	2.3	3.2	1.8	1.5		8.04248	2.7
EVP003	蝟实	1.8	2.1	1.5	1.5		3.46361	2.25
EVP003	蝟实	1.8	2.1	1.5	1.5		3.46361	2.25
EVP003	蝟实	1.8	2.1	1.5	1.5		3.46361	2.25
EVP003	蝟实	1.8	2.1	1.5	1.5		3.46361	2.25
EVP003	蝟实	1.8	2.1	1.5	1.5		3.46361	2.25
EVP003	毛黄栌	7.5	7	3	5		38.4845	15
EVP003	连翘	3	2	0.5	0.5		3.14159	0.25
EVP003	连翘	3	2	0.5	0.5		3.14159	0.25
EVP003	毛黄栌	3	2.4	2	1.6		4.52389	3.2
EVP003	荆条	2	2	0.5	0.5		3.14159	0.25
EVP003	蝟实	1.8	2.5	0.5	1		4.90874	0.5
EVP003	毛黄栌	2	2.5	0.5	1		4.90874	0.5
EVP003	小花扁担杆	1.8	2	0.5	0.5		3.14159	0.25
EVP003	小花扁担杆	1.8	2	0.5	0.5		3.14159	0.25
EVP003	小花扁担杆	1.8	2	0.5	0.5		3.14159	0.25
EVP003	小花扁担杆	1.8	2	0.5	0.5		3.14159	0.25
EVP003	蝟实	1.6	2	0.5	1		3.14159	0.5
EVP003	侧柏	2.7	2.5	0.6	0.6		4.90874	0.36
EVP003	杠柳	1.9	2.3	0.5	1		4.15476	0.5
EVP003	杠柳	1.9	2.3	0.5	1		4.15476	0.5
EVP003	朴树	1.5	2	0.5	0.5		3.14159	0.25
	鼠李科未知	1.5	1	0.5	0.5		0.785398	0.25
	鼠李科未知	1.5	1	0.5	0.5		0.785398	0.25
	锦鸡属未知	0.5	1	0.5	0.5		0.785398	0.25
	粗齿铁线莲	2.5	2	0.5	0.5	3株，木质藤本	3.14159	0.25
	粗齿铁线莲	2.5	2	0.5	0.5	4株，木质藤本	3.14159	0.25
	粗齿铁线莲	2.5	2	0.5	0.5	5株，木质藤本	3.14159	0.25
	五味子	1.2	2	0.5	0.5		3.14159	0.25

## Sheet: E004
样方	物种	树高（m）	胸径(cm)	冠幅2(m)	冠幅1(m)	其他	胸高断面积	冠幅
EVP004	刺槐	9	8	3	3		50.2655	9
EVP004	刺槐	8	5	2	3		19.635	6
EVP004	刺槐	10	9	3	3		63.6173	9
EVP004	刺槐	3	2	1	2		3.14159	2
EVP004	刺槐	9	7	3	2		38.4845	6
EVP004	刺槐	8	6	4	3		28.2743	12
EVP004	山桑	4	3	2	3		7.06858	6
EVP004	刺槐	3	3	2	1		7.06858	2
EVP004	刺槐	9	5	2	2		19.635	4
EVP004	紫弹朴	2	2	3	2		3.14159	6
EVP004	刺槐	3	2	1	2		3.14159	2
EVP004	刺槐	7	4	2	2		12.5664	4
EVP004	山桑	2	3	2	2		7.06858	4
EVP004	刺槐	7	4	2	2		12.5664	4
EVP004	刺槐	6	3	2	1		7.06858	2
EVP004	刺槐	11	7	3	2		38.4845	6
EVP004	刺槐	12	9	3	4		63.6173	12
EVP004	刺槐	3	2	1	1		3.14159	1
EVP004	刺槐	9	8	3	3		50.2655	9
EVP004	刺槐	6	3	2	3		7.06858	6
EVP004	刺槐	6	4	2	2		12.5664	4
EVP004	刺槐	5	2	2	1		3.14159	2
EVP004	刺槐	9	5	3	3		19.635	9
EVP004	刺槐	6	2	1	2		3.14159	2
EVP004	刺槐	4	2	2	1		3.14159	2
EVP004	刺槐	7	4	1	3		12.5664	3
EVP004	刺槐	10	5	1	3		19.635	3
EVP004	刺槐	11	6	3	4		28.2743	12
EVP004	刺槐	10	5	2	2		19.635	4
EVP004	刺槐	10	7	3	3		38.4845	9
EVP004	刺槐	7	4	1	3		12.5664	3
EVP004	刺槐	10	7	2	4		38.4845	8
EVP004	刺槐	4	2	1	1		3.14159	1
EVP004	山桑	3	2	1	2		3.14159	2
EVP004	山桑	4	2	1	2		3.14159	2
EVP004	刺槐	5	3	1	3		7.06858	3
EVP004	刺槐	8	4	2	2		12.5664	4
EVP004	刺槐	4	2	1	2		3.14159	2
EVP004	刺槐	7	4	3	2		12.5664	6
EVP004	刺槐	3	2	1	1		3.14159	1
EVP004	刺槐	8	2	1	2		3.14159	2
EVP004	刺槐	5	2	1	1		3.14159	1
EVP004	刺槐	7	4	3	1		12.5664	3
EVP004	刺槐	5	2	3	2		3.14159	6
EVP004	刺槐	10	10	4	3		78.5398	12
EVP004	刺槐	12	10	4	5		78.5398	20
EVP004	刺槐	9	5	3	2		19.635	6
EVP004	刺槐	8	5	2	3		19.635	6
EVP004	山桑	3	2	1	2		3.14159	2
EVP004	山桑	3	2	1	1		3.14159	1
EVP004	刺槐	8	3	2	3		7.06858	6
EVP004	刺槐	7	3	2	1		7.06858	2
EVP004	山桑	3	2	1	2		3.14159	2
EVP004	山桑	4	2	1	1		3.14159	1
EVP004	刺槐	10	6	1	2		28.2743	2
EVP004	刺槐	9	4	3	2		12.5664	6
EVP004	刺槐	10	5	2	3		19.635	6
EVP004	刺槐	6	4.5	1	1		15.9043	1
EVP004	刺槐	11	5	2	2		19.635	4
EVP004	刺槐	11	5.2	2	3		21.2372	6
EVP004	山桑	4.2	2	1	1		3.14159	1
EVP004	刺槐	8.5	5.8	3.5	2.5		26.4208	8.75
EVP004	刺槐	7.5	5.5	1.5	2.5		23.7583	3.75
EVP004	刺槐	7	3.8	2	1.5		11.3411	3
EVP004	刺槐	7	4	1	3		12.5664	3
EVP004	刺槐	9	5.8	2	4		26.4208	8
EVP004	刺槐	8	5	2	2		19.635	4
EVP004	刺槐	10	6.8	2	4		36.3168	8
EVP004	刺槐	6	3.1	1.5	1		7.54768	1.5
EVP004	刺槐	11	6.3	2	3		31.1725	6
EVP004	刺槐	7	4.1	2	1.5		13.2025	3
EVP004	刺槐	8	5	2	2		19.635	4
EVP004	山桑	2.8	2	1.5	1.5		3.14159	2.25
EVP004	刺槐	4.5	2	1	2		3.14159	2
EVP004	野花椒	3	2	2.5	1.8		3.14159	4.5
EVP004	冻绿	2	2	0.5	0.5		3.14159	0.25
EVP004	刺槐	9	4.5	3	3		15.9043	9
EVP004	刺槐	9	4.7	2.5	2		17.3494	5
EVP004	刺槐	8.5	3.8	1.5	2		11.3411	3
EVP004	刺槐	5.2	2.2	1.5	1.8		3.80133	2.7
EVP004	刺槐	8	3.3	1	2		8.55299	2
EVP004	刺槐	9.5	6.2	2	2.5		30.1907	5
EVP004	刺槐	7	3.3	1	2		8.55299	2
EVP004	刺槐	10.5	7	3	2.5		38.4845	7.5
EVP004	刺槐	12	6.5	3	4		33.1831	12
EVP004	刺槐	12	10	4	3		78.5398	12
EVP004	刺槐	9.5	4.3	3	3		14.522	9
EVP004	刺槐	9	4.8	1	2		18.0956	2
EVP004	冻绿	2.5	2	1.5	1		3.14159	1.5
EVP004	刺槐	6	3.4	1	2		9.0792	2
EVP004	刺槐	9	5	2	3		19.635	6
EVP004	刺槐	4	2	2	1.5		3.14159	3
EVP004	刺槐	5	2.8	1	2		6.15752	2
EVP004	刺槐	7	3.5	2	1.5		9.62113	3
EVP004	刺槐	11	5.8	4	3.5		26.4208	14
EVP004	刺槐	4.5	2	0.5	0.5		3.14159	0.25
EVP004	刺槐	6	2.5	1	0.5		4.90874	0.5
EVP004	刺槐	6.5	2.5	1	1.5		4.90874	1.5
EVP004	刺槐	4.5	2.2	0.5	0.5		3.80133	0.25
EVP004	刺槐	4.5	2	1	1		3.14159	1
EVP004	刺槐	6.5	3.3	2	1.5		8.55299	3
EVP004	刺槐	5.5	2	1.5	1		3.14159	1.5
EVP004	刺槐	6	2.5	1	1		4.90874	1
EVP004	刺槐	5	2.6	0.5	2		5.30929	1
EVP004	刺槐	12	6	3	4		28.2743	12
EVP004	刺槐	10	6.1	1.5	1		29.2247	1.5
EVP004	刺槐	10	5.6	1	3		24.6301	3
EVP004	刺槐	10	3.8	2.5	2.5		11.3411	6.25
EVP004	刺槐	10	5.9	2	5		27.3397	10
EVP004	刺槐	9	3.7	2	1		10.7521	2
EVP004	刺槐	12	7	3	4.5		38.4845	13.5
EVP004	刺槐	9	5	1	2		19.635	2
EVP004	刺槐	8.5	5.9	2.5	2.5		27.3397	6.25
EVP004	刺槐	7	3.2	1	3		8.04248	3
EVP004	刺槐	12	7	4	3		38.4845	12
EVP004	刺槐	8	4.3	1	3		14.522	3
EVP004	刺槐	6	3.5	1.5	1		9.62113	1.5
EVP004	刺槐	5.5	3	2	4		7.06858	8
EVP004	刺槐	10	6.8	2	4		36.3168	8
EVP004	刺槐	6.5	3	1.5	1.5		7.06858	2.25
EVP004	山桑	3	2	1	2		3.14159	2
EVP004	刺槐	4.5	2	0.5	0.5		3.14159	0.25
EVP004	山荆子	2.8	2.2	3	2		3.80133	6
EVP004	刺槐	2.5	2	0.5	0.5		3.14159	0.25
EVP004	刺槐	10	5.5	3.5	2.5		23.7583	8.75
EVP004	刺槐	12	6.5	3	2.5		33.1831	7.5
EVP004	刺槐	6	2.8	1	3		6.15752	3
EVP004	刺槐	11	5.2	2	2.5		21.2372	5
EVP004	刺槐	12	7.5	3	4		44.1786	12
EVP004	刺槐	11	6.5	3	3		33.1831	9
EVP004	刺槐	10	3.8	1	2		11.3411	2
EVP004	刺槐	7	2	1	1.5		3.14159	1.5
EVP004	刺槐	9.5	5.6	4	3		24.6301	12
EVP004	刺槐	1	3.5	2	3		9.62113	6
EVP004	刺槐	6	2.5	1	0.5		4.90874	0.5
EVP004	刺槐	5.5	2.5	3	2		4.90874	6
EVP004	刺槐	5	2	1.5	2		3.14159	3
EVP004	刺槐	9.5	3.8	3	3		11.3411	9
EVP004	刺槐	12.5	11	4.5	3		95.0332	13.5
EVP004	刺槐	10	6	3	2		28.2743	6
EVP004	刺槐	8	3.5	1	3		9.62113	3
EVP004	刺槐	7	2.5	2	1.5		4.90874	3
EVP004	刺槐	10	12	5	4		113.097	20
EVP004	刺槐	4.5	2	1	2		3.14159	2
EVP004	刺槐	11	8.5	4	4.5		56.745	18
EVP004	刺槐	9.9	5.2	2	1.5		21.2372	3
EVP004	刺槐	6.5	3.8	1	3		11.3411	3
EVP004	刺槐	6	2.5	2	1.5		4.90874	3
EVP004	刺槐	6	2.2	0.5	0.5		3.80133	0.25
EVP004	刺槐	10.5	5.5	4	4.5		23.7583	18
EVP004	刺槐	8	5	0.5	2		19.635	1
EVP004	刺槐	4	2	0.5	0.5		3.14159	0.25
EVP004	刺槐	9	4	2	1.5		12.5664	3
EVP004	刺槐	8	4	1	2		12.5664	2
EVP004	刺槐	10	5.1	2.5	2		20.4282	5
EVP004	山桑	2.7	2	1.5	1.5		3.14159	2.25
EVP004	刺槐	2	2	0.5	0.5		3.14159	0.25
EVP004	刺槐	5	2	1	0.5		3.14159	0.5
EVP004	刺槐	5.5	2	1.5	1.5		3.14159	2.25
EVP004	刺槐	8	6.4	2	3		32.1699	6
EVP004	刺槐	5.5	2.2	1.5	2		3.80133	3
EVP004	刺槐	8	2.8	2.5	1.5		6.15752	3.75
EVP004	刺槐	4.5	2	1	2		3.14159	2
EVP004	刺槐	6	2.2	1	1		3.80133	1
EVP004	刺槐	7.5	2.6	1.5	1		5.30929	1.5
EVP004	刺槐	7.5	2.6	1.5	1		5.30929	1.5
EVP004	刺槐	8	5	4	3		19.635	12
EVP004	刺槐	7	4	2	2		12.5664	4
EVP004	刺槐	6	4.2	1	1		13.8544	1
EVP004	刺槐	8	2.8	2	1.5		6.15752	3
EVP004	刺槐	8	2.6	1.5	2		5.30929	3
EVP004	刺槐	7	4	1	2		12.5664	2
EVP004	刺槐	8	5.5	2	2		23.7583	4
EVP004	刺槐	6	3	0.5	0.5		7.06858	0.25
EVP004	刺槐	11	7.3	4	3		41.8539	12
EVP004	刺槐	6	2	2	1		3.14159	2
EVP004	刺槐	6	2.3	1.5	1		4.15476	1.5
EVP004	刺槐	10	7.8	3	4		47.7836	12
EVP004	刺槐	6	3	0.5	1		7.06858	0.5
EVP004	刺槐	8	3.8	2	2		11.3411	4
EVP004	刺槐	6	3.8	2	1.5		11.3411	3
EVP004	刺槐	5	3	1	3		7.06858	3
EVP004	刺槐	10	3.8	1.5	2		11.3411	3
EVP004	刺槐	8	5.3	3	3		22.0618	9
EVP004	刺槐	6	2.5	1	2		4.90874	2
EVP004	刺槐	7	4	1	2		12.5664	2
EVP004	刺槐	7	3.5	2	1		9.62113	2
EVP004	刺槐	6.5	2.8	2	1.5		6.15752	3
EVP004	刺槐	6	5	2	3		19.635	6
EVP004	刺槐	8.5	4	2.5	2.5		12.5664	6.25
EVP004	刺槐	7	4	1	2		12.5664	2
EVP004	刺槐	10	5.4	3	2		22.9022	6
EVP004	刺槐	10	9.5	4	5		70.8822	20
EVP004	刺槐	11	12	5	6		113.097	30
EVP004	刺槐	10	6.5	4	3		33.1831	12
EVP004	刺槐	5	2.8	2	3		6.15752	6
EVP004	刺槐	7	4.1	3	2		13.2025	6
EVP004	刺槐	11	7.7	2	4		46.5663	8
EVP004	刺槐	11	8.5	4	4		56.745	16
EVP004	刺槐	6	4.5	1	2		15.9043	2
EVP004	刺槐	10	7.5	4	3		44.1786	12
EVP004	刺槐	11	5.6	3.5	3		24.6301	10.5
EVP004	刺槐	6	4	2	3		12.5664	6
EVP004	刺槐	7.5	3.3	2	1		8.55299	2
EVP004	刺槐	11.5	6.5	3	3		33.1831	9
EVP004	刺槐	10	7.5	4	5		44.1786	20
EVP004	刺槐	6.5	3.3	1.5	1		8.55299	1.5
EVP004	刺槐	6.5	3.5	1.5	1		9.62113	1.5
EVP004	刺槐	8	5	2	3		19.635	6
EVP004	刺槐	8	2.6	1.5	1		5.30929	1.5
EVP004	刺槐	9	6.5	4	5		33.1831	20
EVP004	山桑	2.7	2	1.5	1.2		3.14159	1.8
EVP004	刺槐	9	6	3	4		28.2743	12
EVP004	刺槐	6	2	1	2		3.14159	2
EVP004	刺槐	11	5.8	3	3		26.4208	9
EVP004	刺槐	6	2.2	1	2		3.80133	2
EVP004	刺槐	6.5	3	1	2		7.06858	2
EVP004	刺槐	8	4	1	2		12.5664	2
EVP004	刺槐	8	4	1	2		12.5664	2
EVP004	刺槐	9.5	4.5	3	2		15.9043	6
EVP004	刺槐	9	7	2	1.5		38.4845	3
EVP004	刺槐	9	7	2	1.5		38.4845	3
EVP004	刺槐	9	4	2	2		12.5664	4
EVP004	刺槐	9	4	2	2		12.5664	4
EVP004	刺槐	9	4	2	2		12.5664	4
EVP004	刺槐	9	4	2	2		12.5664	4
EVP004	刺槐	9	3	1	1		7.06858	1
EVP004	刺槐	9	3	1	1		7.06858	1
EVP004	刺槐	8	4	1.5	3		12.5664	4.5
EVP004	刺槐	7	3.5	3	4		9.62113	12
EVP004	刺槐	11	5	3	3		19.635	9
EVP004	刺槐	8	5	3	4		19.635	12
EVP004	刺槐	8	4.5	1	2		15.9043	2
EVP004	刺槐	7	3.5	1	2		9.62113	2
EVP004	刺槐	11	5	1.5	1		19.635	1.5
EVP004	刺槐	6	2.5	1	2		4.90874	2
EVP004	刺槐	9	3.6	2	1.5		10.1788	3
EVP004	刺槐	8	2.5	0.5	0.5		4.90874	0.25
EVP004	刺槐	10	5	2.5	2		19.635	5
EVP004	山桑	4.5	2	1	2		3.14159	2
EVP004	刺槐	8.5	4.5	2	1.5		15.9043	3
EVP004	刺槐	7	3	1	2		7.06858	2
EVP004	刺槐	9	5	2	1.5		19.635	3
EVP004	刺槐	6	2.2	1	2		3.80133	2
EVP004	刺槐	10	5.3	2	1.5		22.0618	3
EVP004	刺槐	9	4.5	3	4		15.9043	12
EVP004	刺槐	8	4	1	2		12.5664	2
EVP004	刺槐	8	5.5	2	3.5		23.7583	7
EVP004	刺槐	8.5	3.8	2	1		11.3411	2
EVP004	刺槐	10	8.2	4	3		52.8102	12
EVP004	刺槐	7	4	1	3		12.5664	3
EVP004	刺槐	8	3.8	1	2		11.3411	2
EVP004	刺槐	9.5	4.5	3	2		15.9043	6
EVP004	刺槐	9.5	6.8	2	1.5		36.3168	3
EVP004	刺槐	8	5	1	2		19.635	2
EVP004	刺槐	7	3	0.5	2		7.06858	1
EVP004	刺槐	9	8.5	4	4		56.745	16

## Sheet: E005
样方	物种	树高（m）	胸径(cm)	冠幅2(m)	冠幅1(m)	其他	胸高断面积	冠幅
EVP005	刺槐	8	5.5	4	2		23.7583	8
EVP005	刺槐	12	11.5	3	5		103.869	15
EVP005	侧柏	4.5	7.5	3	4		44.1786	12
EVP005	刺槐	12	12	5	4		113.097	20
EVP005	桑	1.6	2	1	0.8		3.14159	0.8
EVP005	桑	1.6	2	1	0.8		3.14159	0.8
EVP005	桑	1.6	2	1	0.8		3.14159	0.8
EVP005	桑	1.6	2	1	0.8		3.14159	0.8
EVP005	桑	1.6	2	1	0.8		3.14159	0.8
EVP005	桑	1.6	2	1	0.8		3.14159	0.8
EVP005	油松	12	19.5	5	5		298.648	25
EVP005	君迁子	1.8	2	2.5	1.5		3.14159	3.75
EVP005	君迁子	1.8	2	2.5	1.5		3.14159	3.75
EVP005	君迁子	1.8	2	2.5	1.5		3.14159	3.75
EVP005	君迁子	1.8	2	2.5	1.5		3.14159	3.75
EVP005	君迁子	1.8	2	2.5	1.5		3.14159	3.75
EVP005	君迁子	1.8	2	2.5	1.5		3.14159	3.75
EVP005	君迁子	1.8	2	2.5	1.5		3.14159	3.75
EVP005	君迁子	1.8	2	2.5	1.5		3.14159	3.75
EVP005	君迁子	1.8	2	2.5	1.5		3.14159	3.75
EVP005	君迁子	1.8	2	2.5	1.5		3.14159	3.75
EVP005	油松	8.5	12	4	4		113.097	16
EVP005	油松	8.5	12	3	2		113.097	6
EVP005	油松	6	8.5	2	2.5		56.745	5
EVP005	野蔷薇	1.4	2.2	0.5	1		3.80133	0.5
EVP005	刺槐	5.5	4.5	3	3		15.9043	9
EVP005	刺槐	11	7	2	1		38.4845	2
EVP005	油松	8.5	16	4	5		201.062	20
EVP005	刺槐	8	5.5	1	1.5		23.7583	1.5
EVP005	君迁子	1.8	2	2	1.5		3.14159	3
EVP005	桑	7	3.5	2	1.5		9.62113	3
EVP005	刺槐	7	6	3	3		28.2743	9
EVP005	油松	8	12.5	3	4		122.718	12
EVP005	刺槐	6	5.5	0.5	1		23.7583	0.5
EVP005	刺槐	4	3.5	0.5	0.5		9.62113	0.25
EVP005	刺槐	11	17.5	6	6		240.528	36
EVP005	刺槐	13	13.5	2	3.5		143.139	7
EVP005	刺槐	8	5.5	3	1.5		23.7583	4.5
EVP005	刺槐	8	7.5	2	1		44.1786	2
EVP005	油松	8	17.5	4	4		240.528	16
EVP005	刺槐	6	4	2	0.5		12.5664	1
EVP005	刺槐	8	6.5	2	1		33.1831	2
EVP005	油松	6.5	8.5	3	2		56.745	6
EVP005	油松	8.5	15.5	4	4		188.692	16
EVP005	刺槐	7	5.7	1	0.5		25.5176	0.5
EVP005	刺槐	10	8.5	2	1.5		56.745	3
EVP005	刺槐	8	6.7	2	1		35.2565	2
EVP005	刺槐	5	3	1	0.5		7.06858	0.5
EVP005	刺槐	5.5	4.5	2	1		15.9043	2
EVP005	侧柏	2	3.5	1	0.5		9.62113	0.5
EVP005	刺槐	4.5	6.5	0.5	2		33.1831	1
EVP005	刺槐	3	2.5	0.5	0.5		4.90874	0.25
EVP005	白蜡树	2.1	2	1	0.5		3.14159	0.5
EVP005	白蜡树	2.1	2	1	0.5		3.14159	0.5
EVP005	野核桃	2.5	3	0.5	0.7		7.06858	0.35
EVP005	暖木					幼苗10株	0	0
EVP005	桑	1.6	2	0.5	0.6		3.14159	0.3
EVP005	日本小檗	2	2	3	2		3.14159	6
EVP005	君迁子	8.5	7.5	4	4		44.1786	16
EVP005	桑	7	4	3	4		12.5664	12
EVP005	油松	8.5	18	5	4		254.469	20
EVP005	刺槐	10	18	5	5		254.469	25
EVP005	油松	8	15	4	2		176.715	8
EVP005	油松	9	18.3	5	4		263.022	20
EVP005	红麸杨					幼苗	0	0
EVP005	油松	6	5.5	2	0.5		23.7583	1
EVP005	刺槐	11	18.5	5	6		268.803	30
EVP005	刺槐	13	14.5	3	1.5		165.13	4.5
EVP005	杜梨					幼苗	0	0
EVP005	刺槐	10	11.5	6	4		103.869	24
EVP005	油松	8.5	14.2	5	4		158.368	20
EVP005	刺槐	7.8	8.5	4	3		56.745	12
EVP005	油松	14	15	3	2.5		176.715	7.5
EVP005	刺槐	6.7	4	2.5	2		12.5664	5
EVP005	小花扁担杆					幼苗	0	0
EVP005	油松	7	6.5	2	1		33.1831	2
EVP005	油松	8	8.5	2	1.5		56.745	3
EVP005	刺槐	10	14	5	4		153.938	20
EVP005	油松	7	12.5	3	3		122.718	9
EVP005	油松	7.5	15	4	4		176.715	16
EVP005	油松	2.2	4.5	0.5	1		15.9043	0.5
EVP005	漆	2.2	2	0.5	0.5		3.14159	0.25
EVP005	油松	7.2	12.2	4	4		116.899	16
EVP005	油松	12	19.5	5	4		298.648	20
EVP005	油松	7	14	4	3		153.938	12
EVP005	油松	8.5	16.7	4	3		219.04	12
EVP005	油松	8.5	16.7	4	3		219.04	12
EVP005	油松	7	11.5	3	0.5		103.869	1.5
EVP005	君迁子	2	2.1	2	0.5		3.46361	1
EVP005	君迁子	2	2.1	2	0.5		3.46361	1
EVP005	君迁子	2	2.1	2	0.5		3.46361	1
EVP005	君迁子	2	2.1	2	0.5		3.46361	1
EVP005	君迁子	2	2.1	2	0.5		3.46361	1
EVP005	君迁子	2	2.1	2	0.5		3.46361	1
EVP005	君迁子	2	2.1	2	0.5		3.46361	1
EVP005	君迁子	2	2.1	2	0.5		3.46361	1
EVP005	君迁子	2	2.1	2	0.5		3.46361	1
EVP005	君迁子	2	2.1	2	0.5		3.46361	1
EVP005	君迁子	2	2.1	2	0.5		3.46361	1
EVP005	榆树	10	9	2.5	3.5		63.6173	8.75
EVP005	君迁子	5.5	3.5	3	3		9.62113	9
EVP005	侧柏	2.5	2.2	0.5	0.5		3.80133	0.25
EVP005	油松	7	15.2	3	4		181.458	12
EVP005	桑	2.2	2	0.5	0.5		3.14159	0.25
EVP005	油松	2.5	10.1	2.5	2.5		80.1185	6.25
EVP005	油松	2.7	4.5	2	1.5		15.9043	3
EVP005	油松	2.7	4.5	2	1.5		15.9043	3
EVP005	榆树	10	9	2.5	3.5		63.6173	8.75
EVP005	君迁子	5.5	3.5	3	3		9.62113	9
EVP005	侧柏	2.5	2.2	0.5	0.5		3.80133	0.25
EVP005	油松	7	15.2	3	4		181.458	12
EVP005	桑	2.2	2	0.5	0.5		3.14159	0.25
EVP005	油松	2.5	10.1	2.5	2.5		80.1185	6.25
EVP005	油松	2.7	4.5	2	1.5		15.9043	3
EVP005	油松	2.7	4.5	2	1.5		15.9043	3
EVP005	刺槐	12	12.5	3.5	4		122.718	14
EVP005	刺槐	12	12.5	3.5	4		122.718	14
EVP005	油松	2.3	2.5	1	1		4.90874	1
EVP005	刺槐	8.5	8.5	4	3		56.745	12
EVP005	白蜡树	8	8.5	4	4		56.745	16
EVP005	油松	2.2	6.5	1	1		33.1831	1
EVP005	油松	8	15	4	4		176.715	16
EVP005	油松	1.6	2	0.5	0.5		3.14159	0.25
EVP005	刺槐	6	4	2	2		12.5664	4
EVP005	刺槐	8	7	3	3		38.4845	9
EVP005	君迁子	8.5	7	4	4		38.4845	16
EVP005	刺槐	8.5	10.5	4	3		86.5901	12
EVP005	君迁子	8	6.5	2	3		33.1831	6
EVP005	君迁子	6	4	1.5	1		12.5664	1.5
EVP005	油松	10	18	5	4		254.469	20
EVP005	刺槐	12	21	5.5	5		346.361	27.5
EVP005	油松	9	14.5	3.5	4		165.13	14
EVP005	油松	11	13	4	3		132.732	12

## Sheet: E006
样方	物种	树高（m）	胸径(cm)	冠幅2(m)	冠幅1(m)	其他	胸高断面积	冠幅
EVP006	臭椿	9	17.2	5	4		232.352	20
EVP006	刺槐	2.5	2.3	1	1		4.15476	1
EVP006	山桑	1.6	2	1	0.5		3.14159	0.5
EVP006	臭椿	11	18	6	4		254.469	24
EVP006	刺槐	12	20	5	6		314.159	30
EVP006	臭椿	2	2	0.5	1.5		3.14159	0.75
EVP006	君迁子	5.5	4	1.5	1		12.5664	1.5
EVP006	君迁子	5.5	4	1.5	1		12.5664	1.5
EVP006	君迁子	5.5	4	1.5	1		12.5664	1.5
EVP006	君迁子	5.5	4	1.5	1		12.5664	1.5
EVP006	君迁子	5.5	2.4	1	1		4.52389	1
EVP006	君迁子	5.5	2.4	1	1		4.52389	1
EVP006	君迁子	5.5	2.4	1	1		4.52389	1
EVP006	君迁子	5.5	2.4	1	1		4.52389	1
EVP006	君迁子	5.5	2.4	1	1		4.52389	1
EVP006	君迁子	5.5	2.4	1	1		4.52389	1
EVP006	刺槐	4.5	2.5	0.5	0.5		4.90874	0.25
EVP006	刺槐	9	16	3	4		201.062	12
EVP006	山枣	2.4	2	0.5	0.8		3.14159	0.4
EVP006	山枣	2.4	2	0.5	0.8		3.14159	0.4
EVP006	山枣	2.4	2	0.5	0.8		3.14159	0.4
EVP006	山枣	2.4	2	0.5	0.8		3.14159	0.4
EVP006	山枣	2.4	2	0.5	0.8		3.14159	0.4
EVP006	山枣	4	3.5	1.5	2		9.62113	3
EVP006	山枣	4	3.5	1.5	2		9.62113	3
EVP006	山枣	2	2	0.3	0.3		3.14159	0.09
EVP006	山枣	3	2	1.5	1		3.14159	1.5
EVP006	山枣	3	2	1.5	1		3.14159	1.5
EVP006	山枣	3	2	1.5	1		3.14159	1.5
EVP006	山枣	3	2	1.5	1		3.14159	1.5
EVP006	刺槐	3.5	2.5	2	2		4.90874	4
EVP006	冻绿	2	3.1	1	1.5		7.54768	1.5
EVP006	酸枣	3	3	1	0.5		7.06858	0.5
EVP006	酸枣	3	2	0.5	0.5		3.14159	0.25
EVP006	刺槐	4.5	4	3	2.5		12.5664	7.5
EVP006	刺槐	6	6	2	3		28.2743	6
EVP006	刺槐	4	3	1.5	1		7.06858	1.5
EVP006	刺槐	5.2	2.7	2.5	2		5.72555	5
EVP006	臭椿	2.5	2.2	1.5	1		3.80133	1.5
EVP006	臭椿	4.5	3.2	3	2		8.04248	6
EVP006	臭椿	2.5	2.2	1.5	1		3.80133	1.5
EVP006	臭椿	3	2.5	1.5	1.5		4.90874	2.25
EVP006	臭椿	6	4	3	3		12.5664	9
EVP006	酸枣	2	2.1	0.5	0.8		3.46361	0.4
EVP006	酸枣	1.7	2	0.5	1		3.14159	0.5
EVP006	臭椿	12	6.5	4	4.5		33.1831	18
EVP006	臭椿	12	5	3.5	4		19.635	14
EVP006	君迁子	15	13	4.5	4		132.732	18
EVP006	君迁子	14	15	5	5		176.715	25
EVP006	君迁子	12	5	5	6		19.635	30
EVP006	君迁子	13	5.5	6	4		23.7583	24
EVP006	野核桃	9	7.3	6	8		41.8539	48
EVP006	冻绿	2	2.1	1.5	1		3.46361	1.5
EVP006	山桑	2.5	2	2	1.5		3.14159	3
EVP006	山桑	5.5	2	1.5	1		3.14159	1.5
EVP006	酸枣	2	2	0.5	0.8		3.14159	0.4
EVP006	冻绿	4.5	2.1	1.5	1.5		3.46361	2.25
EVP006	冻绿	4.5	2.1	1.5	1.5		3.46361	2.25
EVP006	酸枣	2.5	2	1.5	1		3.14159	1.5
EVP006	酸枣	2.5	2	1.5	1		3.14159	1.5
EVP006	酸枣	2.5	2	1.5	1		3.14159	1.5
EVP006	酸枣	2.5	2	1.5	1		3.14159	1.5
EVP006	刺槐	8	7.1	4	3		39.5919	12
EVP006	冻绿	3	3.5	1.5	2		9.62113	3
EVP006	冻绿	3	3.5	1.5	2		9.62113	3
EVP006	冻绿	3	4	3	2.5		12.5664	7.5
EVP006	冻绿	3	4	3	2.5		12.5664	7.5
EVP006	冻绿	4.5	3.5	4	4		9.62113	16
EVP006	冻绿	4.5	3.5	4	4		9.62113	16
EVP006	酸枣	4.5	2.8	3	3		6.15752	9
EVP006	君迁子	2.2	2	1.5	1		3.14159	1.5
EVP006	刺槐	5.5	2.3	2	1.5		4.15476	3
EVP006	刺槐	12	10.1	4	4.5		80.1185	18
EVP006	刺槐	13	11	4	3		95.0332	12
EVP006	酸枣	2.5	2	1	2		3.14159	2
EVP006	小花扁担杆	1.2	1	0.5	0.5		0.785398	0.25
EVP006	柿	8.5	20	5	4		314.159	20
EVP006	柿	9	22	6	5		380.133	30
EVP006	君迁子	3	2	1	1		3.14159	1
EVP006	酸枣	1.5	2	1.5	1		3.14159	1.5
EVP006	刺槐	9.5	8	4	3		50.2655	12
EVP006	刺槐	16	10	6	5		78.5398	30
EVP006	酸枣	1.6	2	1	0.5		3.14159	0.5
EVP006	刺槐	4	2	1.5	1.5		3.14159	2.25
EVP006	刺槐	6	4	4	5		12.5664	20
EVP006	刺槐	21	21.6	6	8		366.435	48
EVP006	君迁子	16	21.5	5	6		363.05	30
EVP006	君迁子	10	6.5	5	4		33.1831	20
EVP006	刺槐	10	5.4	4.5	3		22.9022	13.5
EVP006	刺槐	22	19	6	7		283.529	42
EVP006	君迁子	2.5	3	1.5	2		7.06858	3
EVP006	君迁子	3	3.5	3	2		9.62113	6
EVP006	君迁子	3.5	2.8	3	2		6.15752	6
EVP006	卵叶鼠李	2	4.5	4	4		15.9043	16
EVP006	卵叶鼠李	2	4.5	4	4		15.9043	16
EVP006	卵叶鼠李	1.5	3.5	2	2		9.62113	4
EVP006	刺槐	15	13	6	4		132.732	24
EVP006	刺槐	14	9	4	4.5		63.6173	18
EVP006	刺槐	12.5	9	5	3		63.6173	15
EVP006	刺槐	14	12	5	4		113.097	20
EVP006	紫弹朴	1.1	3	0.5	0.2		7.06858	0.1
EVP006	刺槐	2.1	2	1.5	1		3.14159	1.5
EVP006	刺槐	2.2	2	1.5	1.5		3.14159	2.25
EVP006	刺槐	9	7	3	4		38.4845	12
EVP006	刺槐	18	11.5	4	4		103.869	16
EVP006	紫弹朴	7	8.5	3	4		56.745	12
EVP006	紫弹朴	9	8	3	2.5		50.2655	7.5
EVP006	刺槐	10	8	3	3.5		50.2655	10.5
EVP006	刺槐	7	3	2	2		7.06858	4
EVP006	刺槐	18	9	4	5		63.6173	20
EVP006	刺槐	15	11	5	4		95.0332	20
EVP006	君迁子	6	3	4	3		7.06858	12
EVP006	君迁子	6	3	4	3		7.06858	12
EVP006	酸枣	2	2.2	1.5	1		3.80133	1.5
EVP006	酸枣	2	2.2	1.5	1		3.80133	1.5
EVP006	酸枣	2	2.2	1.5	1		3.80133	1.5
EVP006	酸枣	2	2.2	1.5	1		3.80133	1.5
EVP006	酸枣	2	2.2	1.5	1		3.80133	1.5
EVP006	冻绿	2.8	2	2.5	2		3.14159	5
EVP006	冻绿	3.5	3.3	3	3.5		8.55299	10.5
EVP006	冻绿	3.5	2.3	2	2		4.15476	4
EVP006	冻绿	2.3	2	2	1.5		3.14159	3
EVP006	刺槐	15	8	3.5	3.5		50.2655	12.25
EVP006	冻绿	2	2.5	4	5		4.90874	20
EVP006	刺槐	11	5.8	4	3.5		26.4208	14
EVP006	刺槐	5	2	2	1		3.14159	2
EVP006	栾树	2.5	3	2	1		7.06858	2
EVP006	刺槐	7	2.8	2	1.5		6.15752	3
EVP006	酸枣	1.2	2	2	1.5		3.14159	3
EVP006	卵叶鼠李	1.7	2	2	4		3.14159	8
EVP006	卵叶鼠李	1.7	2	2	4		3.14159	8
EVP006	卵叶鼠李	1.7	2	2	4		3.14159	8
EVP006	刺槐	18	15	5	4		176.715	20
EVP006	刺槐	18	15	5	3		176.715	15
EVP006	冻绿	2.2	2.1	2.5	2.5		3.46361	6.25
EVP006	刺槐	15	8.5	5	4		56.745	20
EVP006	刺槐	22	16.2	6	5		206.12	30
EVP006	刺槐	5.5	2.6	2	2.5		5.30929	5
EVP006	冻绿	3	2.5	3.5	3		4.90874	10.5
EVP006	栾树	1.7	2	2	2		3.14159	4
EVP006	冻绿	5.5	3.5	5	5		9.62113	25
EVP006	臭椿	1.6	3	1	1.5		7.06858	1.5
EVP006	野核桃	18	14	5	6		153.938	30
EVP006	野核桃	18	14	6	7		153.938	42
EVP006	酸枣	2	3.5	3	3		9.62113	9
EVP006	刺槐	24	19.2	6.5	5		289.529	32.5
EVP006	刺槐	8	6	3	3.5		28.2743	10.5
EVP006	酸枣	2.5	2	0.8	0.8		3.14159	0.64
EVP006	酸枣	2.5	2	0.8	0.8		3.14159	0.64
EVP006	酸枣	2.5	2	0.8	0.8		3.14159	0.64
EVP006	酸枣	2.5	2	0.8	0.8		3.14159	0.64
EVP006	酸枣	2.5	2	0.8	0.8		3.14159	0.64
EVP006	刺槐	13	8.5	4	3.5		56.745	14
EVP006	酸枣	4	3.5	2.5	2		9.62113	5
EVP006	酸枣	4	3.5	2.5	2		9.62113	5
EVP006	酸枣	2	2	1	1.2		3.14159	1.2
EVP006	酸枣	2	2	1	1.2		3.14159	1.2
EVP006	酸枣	2	2	1	1.2		3.14159	1.2
EVP006	酸枣	2	2	1	1.2		3.14159	1.2

## Sheet: E007
样方	物种	树高（m）	胸径(cm)	冠幅2(m)	冠幅1(m)	其他	胸高断面积	冠幅
EVP007	油松	8	12.5	3	2.5		122.718	7.5
EVP007	小花扁担杆	7	2	1.5	1.5		3.14159	2.25
EVP007	君迁子	4	3	1.5	1		7.06858	1.5
EVP007	杜梨	1.8	2.3	2	1.5		4.15476	3
EVP007	油松	13	19.5	5	6		298.648	30
EVP007	油松	14	19.5	6	5.5		298.648	33
EVP007	油松	7	10	2.5	2.5		78.5398	6.25
EVP007	油松	11	22	8	1		380.133	8
EVP007	油松	9	15	5	5		176.715	25
EVP007	君迁子	2.7	2.2	1	1		3.80133	1
EVP007	油松	11	22	5	6		380.133	30
EVP007	君迁子	6	3.5	2	1.5		9.62113	3
EVP007	君迁子	2	3.5	0.5	0.5		9.62113	0.25
EVP007	君迁子	1.8	2	0.5	0.2		3.14159	0.1
EVP007	君迁子	1.8	2.5	0.5	1		4.90874	0.5
EVP007	油松	6.5	9.5	3	2		70.8822	6
EVP007	君迁子	2.2	2.1	1	1		3.46361	1
EVP007	刺槐	2	2.1	2	1.6		3.46361	3.2
EVP007	刺槐	8	14	2.5	2		153.938	5
EVP007	油松	7.5	14	3	2		153.938	6
EVP007	油松	7.5	14	3	2		153.938	6
EVP007	油松	9	10	3	3.5		78.5398	10.5
EVP007	油松	14	15	5.5	6		176.715	33
EVP007	君迁子	5	4.5	2	1		15.9043	2
EVP007	朴树	2.5	2.5	2	1		4.90874	2
EVP007	油松	6.5	11	3	2		95.0332	6
EVP007	刺槐	13	8	3	2.5		50.2655	7.5
EVP007	刺槐	8	5.5	2	1.5		23.7583	3
EVP007	刺槐	10	6.5	3	2.5		33.1831	7.5
EVP007	刺槐	8	10.2	3	4		81.7128	12
EVP007	油松	6	13.2	3	3		136.848	9
EVP007	油松	7	15.3	4	3		183.854	12
EVP007	刺槐	7.5	8.4	4	4		55.4177	16
EVP007	朴树	2.4	2	3	2		3.14159	6
EVP007	朴树	2.4	2	3	2		3.14159	6
EVP007	朴树	3	2.5	1.5	2		4.90874	3
EVP007	朴树	3	2.5	1.5	2		4.90874	3
EVP007	君迁子	2.5	3.5	1.5	1.8		9.62113	2.7
EVP007	君迁子	2	3.5	1.5	1.8		9.62113	2.7
EVP007	刺槐	1.5	2.3	0.5	1		4.15476	0.5
EVP007	刺槐	13	22	5	5.5		380.133	27.5
EVP007	鼠李	2.6	3.5	2	1		9.62113	2
EVP007	鼠李	2.6	3.5	2	1		9.62113	2
EVP007	鼠李	1.5	2	0.5	0.5		3.14159	0.25
EVP007	刺槐	1.7	2.2	1	1.2		3.80133	1.2
EVP007	刺槐	1.7	2.2	1	1.2		3.80133	1.2
EVP007	刺槐	1.7	2.2	1	1.2		3.80133	1.2
EVP007	君迁子	3	4	3	2.5		12.5664	7.5
EVP007	油松	9	21.5	5	6		363.05	30
EVP007	油松	3	5.5	2	1.5		23.7583	3
EVP007	油松	7	13.5	3	3		143.139	9
EVP007	君迁子	2.1	2	1	1.5		3.14159	1.5
EVP007	刺槐	15	18	4	3.5		254.469	14
EVP007	油松	7.5	15	3	3		176.715	9
EVP007	油松	2	3.5	0.5	0.5		9.62113	0.25
EVP007	君迁子	3	2.5	0.5	0.5		4.90874	0.25
EVP007	君迁子	2.2	2.1	1	1.5		3.46361	1.5
EVP007	君迁子	2.2	2.1	1	1.5		3.46361	1.5
EVP007	油松	15	17	5.5	6		226.98	33
EVP007	油松	7.5	21.5	6	7		363.05	42
EVP007	君迁子	2.2	2.4	1.5	1.5		4.52389	2.25
EVP007	君迁子	2.2	2.4	1.5	1.5		4.52389	2.25
EVP007	君迁子	2.2	2.4	1.5	1.5		4.52389	2.25
EVP007	刺槐	8	13	2	3		132.732	6
EVP007	刺槐	7	6.5	0.5	1		33.1831	0.5
EVP007	刺槐	8	12	4	5		113.097	20
EVP007	油松	1.7	3.8	1.5	1		11.3411	1.5
EVP007	油松	1.7	3.8	1.5	1		11.3411	1.5
EVP007	君迁子	3	2.5	1.5	1		4.90874	1.5
EVP007	君迁子	3	2.5	1.5	1		4.90874	1.5
EVP007	刺槐	8.5	13	2	3		132.732	6
EVP007	刺槐	7	6.5	2.5	2		33.1831	5
EVP007	君迁子	6	4	3	2		12.5664	6
EVP007	忍冬	1.8	2.2	1.5	2		3.80133	3
EVP007	忍冬	1.8	2.2	1.5	2		3.80133	3
EVP007	忍冬	1.8	2.2	1.5	2		3.80133	3
EVP007	忍冬	1.8	2.2	1.5	2		3.80133	3
EVP007	君迁子	2	2.5	1.5	1		4.90874	1.5
EVP007	臭椿	2	2	0.5	0.5		3.14159	0.25
EVP007	油松	13	19	6	5		283.529	30
EVP007	油松	12	22.5	6	7		397.608	42
EVP007	刺槐	7	10.5	4	4		86.5901	16
EVP007	刺槐	7	10.5	4	4		86.5901	16
EVP007	刺槐	7	10.5	4	4		86.5901	16
EVP007	油松	6	12	4	4		113.097	16
EVP007	刺槐	10	11.7	6	6		107.513	36
EVP007	野核桃	1.5	2	0.5	0.3		3.14159	0.15
EVP007	君迁子	5	3	1	0.5		7.06858	0.5
EVP007	刺槐	12	9.5	3.5	4		70.8822	14
EVP007	油松	9	18.2	4	6		260.155	24
EVP007	油松	2.7	5.2	1	0.7		21.2372	0.7
EVP007	油松	10	19.8	6	5		307.907	30
EVP007	刺槐	9.5	13	6	6		132.732	36
EVP007	君迁子	1.5	2	0.5	0.3		3.14159	0.15
	红三叶爬山虎						0	0
	花椒						0	0

## Sheet: E008
样方	物种	树高（m）	胸径(cm)	冠幅2(m)	冠幅1(m)	其他	胸高断面积	冠幅
EVP008	大叶朴	2	2.8	0.5	0.5		6.15752	0.25
EVP008	栾树	4.5	4	3	4		12.5664	12
EVP008	栾树	4	3	1	2		7.06858	2
EVP008	栾树	4	2.5	1	2		4.90874	2
EVP008	栾树	2.5	2.5	2	3		4.90874	6
EVP008	栾树	5	4	3	3		12.5664	9
EVP008	刺槐	4	3	3	3		7.06858	9
EVP008	栾树	7	6	4	4		28.2743	16
EVP008	刺槐	15	16	6	5		201.062	30
EVP008	卫矛	1.3	2	0.5	0.5		3.14159	0.25
EVP008	山杏	16	26	10	10		530.929	100
EVP008	栾树	2.2	2.2	2	1		3.80133	2
EVP008	刺槐	15	12	4	5		113.097	20
EVP008	刺槐	18	12	3	4		113.097	12
EVP008	栾树	4.5	3	1.5	5		7.06858	7.5
EVP008	栾树	5	5	3	4		19.635	12
EVP008	栾树	6	4.5	3	4		15.9043	12
EVP008	忍冬	1.5	2	1	1		3.14159	1
EVP008	忍冬	1.6	2.2	2	3		3.80133	6
EVP008	栾树	3	5	4	4		19.635	16
EVP008	栾树	2.4	2.2	3	3		3.80133	9
EVP008	栾树	2.4	2.2	3	3		3.80133	9
EVP008	栾树	2.4	2.2	3	3		3.80133	9
EVP008	疣点卫矛	1	2	0.2	0.2		3.14159	0.04
EVP008	栾树	5.5	7	5	6		38.4845	30
EVP008	刺槐	15	14	4	3		153.938	12
EVP008	刺槐	1.3	2	0.2	0.2		3.14159	0.04
EVP008	栾树	4	3.1	3	2		7.54768	6
EVP008	酸枣	3	2.1	2.5	1.5		3.46361	3.75
EVP008	臭椿	4	6	4	4		28.2743	16
EVP008	栾树	3	4.2	2	2.5		13.8544	5
EVP008	栾树	3.2	2.3	1.5	2		4.15476	3
EVP008	刺槐	19	16.2	4	3.5		206.12	14
EVP008	栾树	2	2.3	2.5	1.5		4.15476	3.75
EVP008	栾树	2.5	2	0.5	0.5		3.14159	0.25
EVP008	忍冬	1.7	2	2	2		3.14159	4
EVP008	小花扁担杆	2.3	3	1	2		7.06858	2
EVP008	栾树	2.2	2.3	2	2		4.15476	4
EVP008	毛黄栌	2	3.5	4	3		9.62113	12
EVP008	毛黄栌	1.8	3	2	3		7.06858	6
EVP008	毛黄栌	1.8	3	2	3		7.06858	6
EVP008	刺槐	12	14.5	5	4		165.13	20
EVP008	栾树	1.8	2	2	1.8		3.14159	3.6
EVP008	栾树	1.5	2.3	2	1.5		4.15476	3
EVP008	栾树	2	3	3	1.5		7.06858	4.5
EVP008	毛黄栌	2.2	3.5	3	2.5		9.62113	7.5
EVP008	毛黄栌	1.8	2.5	2	1.5		4.90874	3
EVP008	刺槐	3	3.2	2.5	3		8.04248	7.5
EVP008	栾树	8	7.8	4.5	5		47.7836	22.5
EVP008	臭椿	3	2.3	1.5	1.5		4.15476	2.25
EVP008	栾树	17	18	6	5		254.469	30
EVP008	栾树	1	2	0.5	0.8		3.14159	0.4
EVP008	栾树	15	14	5	5.5		153.938	27.5
EVP008	栾树	4	2.6	3.5	2		5.30929	7
EVP008	栾树	22	18	6	6.5		254.469	39
EVP008	栾树	6.5	4.2	5	3.5		13.8544	17.5
EVP008	栾树	6	2.4	2	2		4.52389	4
EVP008	栾树	9	8.5	4.5	4		56.745	18
EVP008	栾树	9	7.6	5.5	5		45.3646	27.5
EVP008	栾树	22	8.5	6.5	7		56.745	45.5
EVP008	刺槐	4.5	4	2	1.5		12.5664	3
EVP008	栾树	3.5	2.4	1.5	2		4.52389	3
EVP008	栾树	8	5.5	2	0.5		23.7583	1
EVP008	栾树	3.5	4.2	3	3		13.8544	9
EVP008	栾树	12	6.5	5.5	5		33.1831	27.5
EVP008	栾树	2.8	3	2	1		7.06858	2
EVP008	栾树	19	12.3	6	6.5		118.823	39
EVP008	栾树	4.5	5.4	4	4.5		22.9022	18
EVP008	栾树	14	10.5	4	4.5		86.5901	18
EVP008	刺槐	4.5	3	0.8	0.5		7.06858	0.4
EVP008	栾树	8.5	7	5	4		38.4845	20
EVP008	栾树	3	3.5	2.5	2		9.62113	5
EVP008	栾树	12	12.1	6	5		114.99	30
EVP008	栾树	13	12.5	5.5	5		122.718	27.5
EVP008	栾树	7	4.5	2.5	2		15.9043	5
EVP008	栾树	12	10	5	5		78.5398	25
EVP008	栾树	13	13.5	6	5		143.139	30
EVP008	栾树	8	7	3.5	4		38.4845	14
EVP008	栾树	14	9	3	4		63.6173	12
EVP008	野核桃	4.5	4	2	3		12.5664	6
EVP008	栾树	14	12.8	6	6		128.68	36
EVP008	栾树	4	3.5	2.5	2		9.62113	5
EVP008	栾树	14	10.6	5	5		88.2473	25
EVP008	栾树	3	2.5	1.5	1		4.90874	1.5
EVP008	刺槐	6	4.1	1.5	2		13.2025	3
EVP008	栾树	10	5.8	2.5	3.5		26.4208	8.75
EVP008	栾树	8	6.5	4.5	3		33.1831	13.5
EVP008	刺槐	6	6	3	4		28.2743	12
EVP008	栾树	12	12	5	5		113.097	25
EVP008	刺槐	5.5	3.8	1.5	1		11.3411	1.5
EVP008	刺槐	12	10.5	6	4.5		86.5901	27
EVP008	栾树	7	4.5	3.5	4		15.9043	14
EVP008	栾树	10	9	6	5		63.6173	30
EVP008	刺槐	10	9	4	3		63.6173	12
EVP008	忍冬	2	3	1.5	1		7.06858	1.5
EVP008	忍冬	2	3	1.5	1		7.06858	1.5
EVP008	忍冬	2	3	1.5	1		7.06858	1.5
EVP008	酸枣	3	3.5	2	2		9.62113	4
EVP008	栾树	6	5	4	5		19.635	20
EVP008	忍冬	2	5	2.5	1		19.635	2.5
EVP008	忍冬	2	5	2.5	1		19.635	2.5
EVP008	忍冬	2	5	2.5	1		19.635	2.5
EVP008	忍冬	2	5	2.5	1		19.635	2.5
EVP008	忍冬	2	2.2	2	0.8		3.80133	1.6
EVP008	忍冬	2	2.2	2	0.8		3.80133	1.6
EVP008	忍冬	2	2.2	2	0.8		3.80133	1.6
EVP008	忍冬	2	2.2	2	0.8		3.80133	1.6
EVP008	忍冬	2	2.2	2	0.8		3.80133	1.6
EVP008	忍冬	2	2.2	2	0.8		3.80133	1.6
EVP008	刺槐	3.5	2.1	2	1		3.46361	2
EVP008	酸枣	2.5	4.5	1	2		15.9043	2
EVP008	刺槐	7.5	6.5	4	5		33.1831	20
EVP008	栾树	3	2.5	1.5	1		4.90874	1.5
EVP008	栾树	5	3.5	2.5	2		9.62113	5
EVP008	小花扁担杆	3	2	1.5	1		3.14159	1.5
EVP008	小花扁担杆	1.8	2	1	0.5		3.14159	0.5
EVP008	栾树	6.5	4.3	4	3		14.522	12
EVP008	栾树	3.5	2.8	3	1.5		6.15752	4.5
EVP008	栾树	3.5	2.3	2	1.5		4.15476	3
EVP008	栾树	3	2	1.5	1		3.14159	1.5
EVP008	栾树	3.5	3.4	2	2		9.0792	4
EVP008	栾树	10	14.2	6	5.5		158.368	33
EVP008	栾树	2.5	2.2	2	3		3.80133	6
EVP008	刺槐	12	11	4	4		95.0332	16
EVP008	刺槐	7	5.6	3	3		24.6301	9
EVP008	栾树	1.8	2	2	1.5		3.14159	3
EVP008	刺槐	18	13.5	6	4.5		143.139	27
EVP008	栾树	9	8.5	4.5	4		56.745	18
EVP008	刺槐	19	14.8	6	5		172.034	30
EVP008	栾树	4.5	4.2	4	3		13.8544	12
EVP008	栾树	3.5	2	2.5	3		3.14159	7.5
EVP008	栾树	2	3.5	2.5	1.5		9.62113	3.75

## Sheet: E009
样方	物种	树高（m）	胸径(cm)	冠幅2(m)	冠幅1(m)	其他	胸高断面积	冠幅
EVP009	荆条	2.2	2.2	2	2		3.80133	4
EVP009	荆条	2.2	2.2	2	2		3.80133	4
EVP009	荆条	2.2	2.2	2	2		3.80133	4
EVP009	荆条	2.2	2.2	2	2		3.80133	4
EVP009	荆条	2.2	2.2	2	2		3.80133	4
EVP009	荆条	2.2	2.2	2	2		3.80133	4
EVP009	荆条	2.2	2.2	2	2		3.80133	4
EVP009	荆条	2.2	2.2	2	2		3.80133	4
EVP009	荆条	2.2	2.2	2	2		3.80133	4
EVP009	荆条	2.2	2.2	2	2		3.80133	4
EVP009	荆条	2.2	2.2	2	2		3.80133	4
EVP009	荆条	2.2	2.2	2	2		3.80133	4
EVP009	荆条	2.2	2.2	2	2		3.80133	4
EVP009	荆条	2.2	2.2	2	2		3.80133	4
EVP009	荆条	2.2	2.2	2	2		3.80133	4
EVP009	荆条	2.2	2.2	2	2		3.80133	4
EVP009	荆条	2.2	2.2	2	2		3.80133	4
EVP009	荆条	2.2	2.2	2	2		3.80133	4
EVP009	荆条	2.2	2.2	2	2		3.80133	4
EVP009	荆条	2.2	2.2	2	2		3.80133	4
EVP009	荆条	2.2	2.2	2	2		3.80133	4
EVP009	荆条	2.2	2.2	2	2		3.80133	4
EVP009	荆条	2.2	2.2	2	2		3.80133	4
EVP009	荆条	2.2	2.2	2	2		3.80133	4
EVP009	荆条	2.2	2.2	2	2		3.80133	4
EVP009	荆条	2.2	2.2	2	2		3.80133	4
EVP009	荆条	2.2	2.2	2	2		3.80133	4
EVP009	荆条	2.2	2.2	2	2		3.80133	4
EVP009	荆条	2.2	2.2	2	2		3.80133	4
EVP009	荆条	2.2	2.2	2	2		3.80133	4
EVP009	荆条	2.2	2.2	2	2		3.80133	4
EVP009	荆条	2.2	2.2	2	2		3.80133	4
EVP009	荆条	2.2	2.2	2	2		3.80133	4
EVP009	荆条	2.2	2.2	2	2		3.80133	4
EVP009	荆条	2.2	2.2	2	2		3.80133	4
EVP009	荆条	2.2	2.2	2	2		3.80133	4
EVP009	荆条	2.2	2.2	2	2		3.80133	4
EVP009	荆条	2.2	2.2	2	2		3.80133	4
EVP009	荆条	2.2	2.2	2	2		3.80133	4
EVP009	荆条	2.2	2.2	2	2		3.80133	4
EVP009	荆条	2.2	2.2	2	2		3.80133	4
EVP009	荆条	2.2	2.2	2	2		3.80133	4
EVP009	荆条	2.2	2.2	2	2		3.80133	4
EVP009	荆条	2.2	2.2	2	2		3.80133	4
EVP009	荆条	2.2	2.2	2	2		3.80133	4
EVP009	荆条	2.2	2.2	2	2		3.80133	4
EVP009	荆条	2.2	2.2	2	2		3.80133	4
EVP009	荆条	2.2	2.2	2	2		3.80133	4
EVP009	荆条	2.2	2.2	2	2		3.80133	4
EVP009	荆条	2.2	2.2	2	2		3.80133	4
EVP009	荆条	2.2	2.2	2	2		3.80133	4
EVP009	荆条	2.2	2.2	2	2		3.80133	4
EVP009	荆条	2.2	2.2	2	2		3.80133	4
EVP009	荆条	2.2	2.2	2	2		3.80133	4
EVP009	荆条	2.2	2.2	2	2		3.80133	4
EVP009	荆条	2.2	2.2	2	2		3.80133	4
EVP009	荆条	2.2	2.2	2	2		3.80133	4
EVP009	荆条	2.2	2.2	2	2		3.80133	4
EVP009	荆条	2.2	2.2	2	2		3.80133	4
EVP009	荆条	2.2	2.2	2	2		3.80133	4
EVP009	荆条	2.2	2.2	2	2		3.80133	4
EVP009	荆条	2.2	2.2	2	2		3.80133	4
EVP009	荆条	2.2	2.2	2	2		3.80133	4
EVP009	荆条	2.2	2.2	2	2		3.80133	4
EVP009	荆条	2.2	2.2	2	2		3.80133	4
EVP009	荆条	2.2	2.2	2	2		3.80133	4
EVP009	荆条	2.2	2.2	2	2		3.80133	4
EVP009	荆条	2.2	2.2	2	2		3.80133	4
EVP009	荆条	2.2	2.2	2	2		3.80133	4
EVP009	荆条	2.2	2.2	2	2		3.80133	4
EVP009	荆条	2.2	2.2	2	2		3.80133	4
EVP009	荆条	2.2	2.2	2	2		3.80133	4
EVP009	荆条	2.2	2.2	2	2		3.80133	4
EVP009	荆条	2.2	2.2	2	2		3.80133	4
EVP009	荆条	2.2	2.2	2	2		3.80133	4
EVP009	荆条	2.2	2.2	2	2		3.80133	4
EVP009	荆条	2.2	2.2	2	2		3.80133	4
EVP009	荆条	2.2	2.2	2	2		3.80133	4
EVP009	荆条	2.2	2.2	2	2		3.80133	4
EVP009	荆条	2.2	2.2	2	2		3.80133	4
EVP009	荆条	2.2	2.2	2	2		3.80133	4
EVP009	荆条	2.2	2.2	2	2		3.80133	4
EVP009	荆条	2.2	2.2	2	2		3.80133	4
EVP009	荆条	2.2	2.2	2	2		3.80133	4
EVP009	荆条	2.2	2.2	2	2		3.80133	4
EVP009	荆条	2.2	2.2	2	2		3.80133	4
EVP009	荆条	2.2	2.2	2	2		3.80133	4
EVP009	毛白杨	2	2.2	2	1		3.80133	2
EVP009	毛白杨	2	2.2	2	1		3.80133	2
EVP009	毛白杨	2	2.2	2	1		3.80133	2
EVP009	毛白杨	2	2.2	2	1		3.80133	2
EVP009	毛白杨	2	2.2	2	1		3.80133	2
EVP009	毛白杨	2	2.2	2	1		3.80133	2
EVP009	毛白杨	2	2.2	2	1		3.80133	2
EVP009	毛白杨	2	2.2	2	1		3.80133	2
EVP009	毛白杨	2	2.2	2	1		3.80133	2
EVP009	毛白杨	2	2.2	2	1		3.80133	2
EVP009	毛白杨	2	2.2	2	1		3.80133	2
EVP009	毛白杨	2	2.2	2	1		3.80133	2
EVP009	毛白杨	2	2.2	2	1		3.80133	2
EVP009	毛白杨	2	2.2	2	1		3.80133	2
EVP009	毛白杨	2	2.2	2	1		3.80133	2
EVP009	毛白杨	2	2.2	2	1		3.80133	2
EVP009	毛白杨	2	2.2	2	1		3.80133	2
EVP009	毛白杨	2	2.2	2	1		3.80133	2
EVP009	毛白杨	2	2.2	2	1		3.80133	2
EVP009	毛白杨	2	2.2	2	1		3.80133	2
EVP009	毛白杨	2	2.2	2	1		3.80133	2
EVP009	毛白杨	2	2.2	2	1		3.80133	2
EVP009	毛白杨	2	2.2	2	1		3.80133	2
EVP009	毛白杨	2	2.2	2	1		3.80133	2
EVP009	毛白杨	2	2.2	2	1		3.80133	2
EVP009	毛白杨	2	2.2	2	1		3.80133	2
EVP009	毛白杨	2	2.2	2	1		3.80133	2
EVP009	毛白杨	2	2.2	2	1		3.80133	2
EVP009	毛白杨	2	2.2	2	1		3.80133	2
EVP009	毛白杨	2	2.2	2	1		3.80133	2
EVP009	毛白杨	2	2.2	2	1		3.80133	2
EVP009	毛白杨	2	2.2	2	1		3.80133	2
EVP009	毛白杨	2	2.2	2	1		3.80133	2
EVP009	毛白杨	2	2.2	2	1		3.80133	2
EVP009	毛白杨	2	2.2	2	1		3.80133	2
EVP009	毛白杨	2	2.2	2	1		3.80133	2
EVP009	毛白杨	2	2.2	2	1		3.80133	2
EVP009	毛白杨	2	2.2	2	1		3.80133	2
EVP009	毛白杨	2	2.2	2	1		3.80133	2
EVP009	毛白杨	2	2.2	2	1		3.80133	2
EVP009	毛白杨	2	2.2	2	1		3.80133	2
EVP009	毛白杨	2	2.2	2	1		3.80133	2
EVP009	毛白杨	2	2.2	2	1		3.80133	2
EVP009	毛白杨	2	2.2	2	1		3.80133	2
EVP009	毛白杨	2	2.2	2	1		3.80133	2
EVP009	毛白杨	2	2.2	2	1		3.80133	2
EVP009	毛白杨	2	2.2	2	1		3.80133	2
EVP009	毛白杨	2	2.2	2	1		3.80133	2
EVP009	毛白杨	2	2.2	2	1		3.80133	2
EVP009	毛白杨	2	2.2	2	1		3.80133	2
EVP009	毛白杨	2	2.2	2	1		3.80133	2
EVP009	毛白杨	2	2.2	2	1		3.80133	2
EVP009	毛白杨	2	2.2	2	1		3.80133	2
EVP009	毛白杨	2	2.2	2	1		3.80133	2
EVP009	毛白杨	2	2.2	2	1		3.80133	2
EVP009	毛白杨	2	2.2	2	1		3.80133	2
EVP009	毛白杨	2	2.2	2	1		3.80133	2
EVP009	毛白杨	2	2.2	2	1		3.80133	2
EVP009	毛白杨	2	2.2	2	1		3.80133	2
EVP009	毛白杨	2	2.2	2	1		3.80133	2
EVP009	毛白杨	3.8	4.5	4	2		15.9043	8
EVP009	鸦胆子	5	9.8	7	6		75.4296	42
EVP009	榆树	13	18	5	4		254.469	20
EVP009	榆树	13	18	5	4		254.469	20
EVP009	鸦胆子	7	10	1	1		78.5398	1
EVP009	鸦胆子	7	10	1	1		78.5398	1
EVP009	鸦胆子	7	10	1	1		78.5398	1
EVP009	鸦胆子	7	10	1	1		78.5398	1
EVP009	鸦胆子	7	10	1	1		78.5398	1
EVP009	鸦胆子	7	10	1	1		78.5398	1
EVP009	鸦胆子	7	10	1	1		78.5398	1
EVP009	鸦胆子	7	10	1	1		78.5398	1
EVP009	鸦胆子	9	20	4	3.5		314.159	14
EVP009	鸦胆子	9	20	4	3.5		314.159	14
EVP009	鸦胆子	6	6	2	2		28.2743	4
EVP009	鸦胆子	6	6	2	2		28.2743	4
EVP009	鸦胆子	6	6	2	2		28.2743	4
EVP009	鸦胆子	6	6	2	2		28.2743	4
EVP009	花椒	2	2	0.5	1		3.14159	0.5
EVP009	酸枣	2.1	2	0.5	0.5		3.14159	0.25
EVP009	酸枣	2.1	2	0.5	0.5		3.14159	0.25
EVP009	酸枣	2.1	2	0.5	0.5		3.14159	0.25
EVP009	酸枣	2.1	2	0.5	0.5		3.14159	0.25
EVP009	酸枣	2.1	2	0.5	0.5		3.14159	0.25
EVP009	酸枣	2.1	2	0.5	0.5		3.14159	0.25
EVP009	酸枣	2.1	2	0.5	0.5		3.14159	0.25
EVP009	酸枣	2.1	2	0.5	0.5		3.14159	0.25
EVP009	酸枣	2.1	2	0.5	0.5		3.14159	0.25
EVP009	酸枣	2.1	2	0.5	0.5		3.14159	0.25
EVP009	酸枣	2.1	2	0.5	0.5		3.14159	0.25
EVP009	酸枣	2.1	2	0.5	0.5		3.14159	0.25
EVP009	酸枣	2.1	2	0.5	0.5		3.14159	0.25
EVP009	酸枣	2.1	2	0.5	0.5		3.14159	0.25
EVP009	酸枣	2.1	2	0.5	0.5		3.14159	0.25
EVP009	山桃	6.5	12.5	5	4		122.718	20
EVP009	迎春花	1.5	2	2	2	丛	3.14159	4
EVP009	迎春花	1.5	2	2	2		3.14159	4
EVP009	迎春花	1.5	2	2	2		3.14159	4
EVP009	迎春花	1.5	2	2	2		3.14159	4
EVP009	迎春花	1.5	2	2	2		3.14159	4
EVP009	迎春花	1.5	2	2	2		3.14159	4
EVP009	迎春花	1.5	2	2	2		3.14159	4
EVP009	迎春花	1.5	2	2	2		3.14159	4
EVP009	荆条	2.7	3	3	2	丛	7.06858	6
EVP009	荆条	2.7	3	3	2		7.06858	6
EVP009	荆条	2.7	3	3	2		7.06858	6
EVP009	荆条	2.7	3	3	2		7.06858	6
EVP009	荆条	2.7	3	3	2		7.06858	6
EVP009	荆条	2.7	3	3	2		7.06858	6
EVP009	荆条	2.7	3	3	2		7.06858	6
EVP009	荆条	2.7	3	3	2		7.06858	6
EVP009	野核桃	11	32	7	8		804.248	56
EVP009	野核桃	11	32	7	8		804.248	56
EVP009	野核桃	11	32	7	8		804.248	56
EVP009	野核桃	11	32	7	8		804.248	56
EVP009	野核桃	11	32	7	8		804.248	56
EVP009	野核桃	11	32	7	8		804.248	56
EVP009	臭椿	13	28	7	8		615.752	56
EVP009	臭椿	13	28	7	8		615.752	56
EVP009	臭椿	13	28	7	8		615.752	56
EVP009	臭椿	13	28	7	8		615.752	56
EVP009	侧柏	7.5	13	3	4		132.732	12
EVP009	侧柏	7.5	13	3	4		132.732	12
EVP009	侧柏	7.5	13	3	4		132.732	12
EVP009	臭椿	15	32	6	7		804.248	42
EVP009	山茱萸	2.8	2.8	1.5	2		6.15752	3
EVP009	山茱萸	2.8	2.8	1.5	2		6.15752	3
EVP009	山茱萸	2.8	2.8	1.5	2		6.15752	3
EVP009	山茱萸	2.8	2.8	1.5	2		6.15752	3
EVP009	毛白杨	16	26	6	4		530.929	24
EVP009	刺槐	8	12	4	5		113.097	20
EVP009	刺槐	8	12	4	5		113.097	20
EVP009	刺槐	8	12	4	5		113.097	20
EVP009	刺槐	8	12	4	5		113.097	20
EVP009	刺槐	13	33	8	6		855.299	48
EVP009	山刺玫	0.9	2.3	1	1		4.15476	1
EVP009	柿	7	10.8	7	5		91.6088	35
EVP009	皂荚	4.5	2	1	1		3.14159	1
EVP009	皂荚	4.5	2	1	1		3.14159	1
EVP009	皂荚	4.5	2	1	1		3.14159	1
EVP009	皂荚	4.5	2	1	1		3.14159	1
EVP009	皂荚	13	33.9	8	8		902.587	64
EVP009	皂荚	13	33.9	8	8		902.587	64
EVP009	皂荚	13	33.9	8	8		902.587	64
EVP009	苹果	5	5	2	2		19.635	4
EVP009	苹果	5	5	2	2		19.635	4
EVP009	苹果	5	5	2	2		19.635	4
EVP009	苹果	5	5	2	2		19.635	4
EVP009	杏	3	2.5	1	1.5		4.90874	1.5
EVP009	山桃	3.5	12.9	5	4		130.698	20
EVP009	山桃	3.5	12.9	5	4		130.698	20
EVP009	山桃	3.5	12.9	5	4		130.698	20
EVP009	山桃	3.5	12.9	5	4		130.698	20
EVP009	山桃	3.5	12.9	5	4		130.698	20
EVP009	山桃	3.5	12.9	5	4		130.698	20
EVP009	栾树	10	15	4	3		176.715	12
EVP009	侧柏	11	15	4	4		176.715	16
EVP009	侧柏	11	15	4	4		176.715	16
EVP009	槐	8	24.6	4	5		475.292	20
EVP009	香椿	1.8	2	0.5	1		3.14159	0.5
EVP009	毛泡桐	9	13.1	5	4		134.782	20
EVP009	毛泡桐	9	13.1	5	4		134.782	20
EVP009	毛泡桐	9	13.1	5	4		134.782	20
EVP009	榆树	10	8.5	4	5		56.745	20
EVP009	白桦	7	3.2	3	2		8.04248	6

## Sheet: E010
样方	物种	树高（m）	胸径(cm)	冠幅2(m)	冠幅1(m)	其他	胸高断面积	冠幅
EVP010	刺槐	3.5	5.8	1.5	3		26.4208	4.5
EVP010	臭椿	14	12	5	7		113.097	35
EVP010	酸枣	1.5	3	0.5	0.5		7.06858	0.25
EVP010	侧柏	3	5	3	3		19.635	9
EVP010	酸枣	1.7	2	1	1		3.14159	1
EVP010	刺槐	5	6	1	1		28.2743	1
EVP010	酸枣	1.3	2.5	1	0.5		4.90874	0.5
EVP010	刺槐	5	6	1	1		28.2743	1
EVP010	酸枣	1.3	2.5	1	0.5		4.90874	0.5
EVP010	刺槐	4.5	4	2	2		12.5664	4
EVP010	刺槐	3	2.5	2	2		4.90874	4
EVP010	刺槐	3	2.5	2	2		4.90874	4
EVP010	刺槐	9	10	4	3		78.5398	12
EVP010	刺槐	2.8	2.5	2	2		4.90874	4
EVP010	山桑	3	3	4	3		7.06858	12
EVP010	山桑	3	3	4	3		7.06858	12
EVP010	侧柏	2.2	6	2	1.5		28.2743	3
EVP010	刺槐	5	6	1	1.5		28.2743	1.5
EVP010	臭椿	9	6.8	3	4		36.3168	12
EVP010	刺槐	3	3.5	2	2		9.62113	4
EVP010	侧柏	3.5	5	3	2		19.635	6
EVP010	侧柏	3.5	5	3	2		19.635	6
EVP010	刺槐	9	5.5	3	3		23.7583	9
EVP010	构树	4	3.2	4	3		8.04248	12
EVP010	侧柏	2.2	3	3	2		7.06858	6
EVP010	侧柏	2.4	4.1	3	3		13.2025	9
EVP010	臭椿	4.2	4.5	3	2		15.9043	6
EVP010	刺槐	3.8	5	2	2		19.635	4
EVP010	桑树	11	6.5	4	5		33.1831	20
EVP010	桑树	12	7.5	4.5	5		44.1786	22.5
EVP010	侧柏	8	6.5	3	2.5		33.1831	7.5
EVP010	侧柏	7	5	3	2.5		19.635	7.5
EVP010	酸枣	2	2.5	2	1		4.90874	2
EVP010	酸枣	3	3.5	3	3		9.62113	9
EVP010	酸枣	1.2	3.5	2	1.5		9.62113	3
EVP010	酸枣	2	3	2	2.5		7.06858	5
EVP010	刺槐	9	5.2	2	2		21.2372	4
EVP010	牡荆	2.3	4.5	0.8	0.8		15.9043	0.64
EVP010	牡荆	2.3	4.5	0.8	0.8		15.9043	0.64
EVP010	牡荆	2.3	4.5	0.8	0.8		15.9043	0.64
EVP010	牡荆	2.3	4.5	0.8	0.8		15.9043	0.64
EVP010	牡荆	2.3	4.5	0.8	0.8		15.9043	0.64
EVP010	牡荆	2.3	4.5	0.8	0.8		15.9043	0.64
EVP010	牡荆	2.3	4.5	0.8	0.8		15.9043	0.64
EVP010	牡荆	2.3	4.5	0.8	0.8		15.9043	0.64
EVP010	牡荆	2.3	4.5	0.8	0.8		15.9043	0.64
EVP010	牡荆	2.3	4.5	0.8	0.8		15.9043	0.64
EVP010	牡荆	2.3	4.5	0.8	0.8		15.9043	0.64
EVP010	牡荆	2.3	4.5	0.8	0.8		15.9043	0.64
EVP010	牡荆	2.3	4.5	0.8	0.8		15.9043	0.64
EVP010	牡荆	2.3	4.5	0.8	0.8		15.9043	0.64
EVP010	牡荆	2.3	4.5	0.8	0.8		15.9043	0.64
EVP010	牡荆	2.3	4.5	0.8	0.8		15.9043	0.64
EVP010	刺槐	8	5.8	4	4		26.4208	16
EVP010	侧柏	3.3	4.2	2	1.5		13.8544	3
EVP010	刺槐	3.5	4.5	3	2		15.9043	6
EVP010	刺槐	9	6.5	4	3		33.1831	12
EVP010	刺槐	8	5.5	2.5	2		23.7583	5
EVP010	刺槐	7	5.5	2	1.5		23.7583	3
EVP010	牡荆	7	5.5	5	4.5		23.7583	22.5
EVP010	刺槐	10	6.5	3.5	3		33.1831	10.5
EVP010	牡荆	2	3	4.5	4		7.06858	18
EVP010	牡荆	2	3	4.5	4		7.06858	18
EVP010	牡荆	2	3	4.5	4		7.06858	18
EVP010	牡荆	2	3	4.5	4		7.06858	18
EVP010	牡荆	3.5	3.1	3	3		7.54768	9
EVP010	牡荆	3.5	3.1	3	3		7.54768	9
EVP010	刺槐	6.5	2.5	1	2		4.90874	2
EVP010	刺槐	6	5	3	4		19.635	12
EVP010	刺槐	8	6.5	2	2		33.1831	4
EVP010	刺槐	3	2.2	1	1		3.80133	1
EVP010	酸枣	2.5	3.8	2.5	1.5		11.3411	3.75
EVP010	酸枣	2.2	2	1.5	1		3.14159	1.5
EVP010	酸枣	5	5	3.5	3		19.635	10.5
EVP010	刺槐	7.5	5.8	3	4		26.4208	12
EVP010	山桑	8	4.5	3	2.5		15.9043	7.5
EVP010	侧柏	6	3.5	2.5	2		9.62113	5
EVP010	山桑	3.5	3.5	3	2		9.62113	6
EVP010	山桑	3	2.5	3	4		4.90874	12
EVP010	侧柏	5.5	5.5	2.5	2.5		23.7583	6.25
EVP010	侧柏	2	2.4	1	1		4.52389	1
EVP010	侧柏	2.5	2.3	1	1		4.15476	1
EVP010	侧柏	7	6.5	3	2.5		33.1831	7.5
EVP010	刺槐	7.5	7	2	2.5		38.4845	5
EVP010	刺槐	7	4	1.5	1		12.5664	1.5
EVP010	侧柏	3.5	3.5	2.5	2		9.62113	5
EVP010	刺槐	5.5	6	4	5		28.2743	20
EVP010	侧柏	3	2.6	1	1.5		5.30929	1.5
EVP010	桑树	7.8	5.5	3.5	3		23.7583	10.5
EVP010	刺槐	4.5	2.5	1	2		4.90874	2
EVP010	臭椿	5	3.5	2.5	2		9.62113	5
EVP010	刺槐	5	2.2	1	2		3.80133	2
EVP010	酸枣	2.2	2	0.5	0.8		3.14159	0.4
EVP010	刺槐	5.5	3	1	2		7.06858	2
EVP010	侧柏	3	3.5	2	1.5		9.62113	3
EVP010	侧柏	5	4	2.5	3		12.5664	7.5
EVP010	侧柏	2	3	1	0.5		7.06858	0.5
EVP010	构树	5	3	2	1		7.06858	2
EVP010	构树	4.5	2.1	2	2		3.46361	4
EVP010	构树	4	3	2	1.5		7.06858	3
EVP010	刺槐	5.5	5.5	3	3		23.7583	9
EVP010	酸枣	3	2	1.5	1		3.14159	1.5
EVP010	酸枣	5	2.2	2.5	2		3.80133	5
EVP010	刺槐	3	4	1	2		12.5664	2
EVP010	刺槐	5.5	6.8	1	2		36.3168	2
EVP010	酸枣	3	3	2	3		7.06858	6
EVP010	刺槐	15	12	6	5		113.097	30
EVP010	刺槐	18	22	6	6		380.133	36
EVP010	刺槐	4	2.2	2	1		3.80133	2
EVP010	臭椿	10	8.5	5	5.5		56.745	27.5
EVP010	刺槐	9	8	4	4.5		50.2655	18
EVP010	刺槐	5	4.2	2	3		13.8544	6
EVP010	刺槐	5	4.2	2	3		13.8544	6
EVP010	臭椿	10	6.5	4	3.5		33.1831	14
EVP010	刺槐	18	22	6	6.5		380.133	39
EVP010	构树	2.5	2.1	2	2.5		3.46361	5
EVP010	刺槐		2.8			枯死	6.15752	0
EVP010	酸枣	6	4	2	1		12.5664	2
EVP010	臭椿	7.5	5	2	2		19.635	4
EVP010	刺槐	22	18	5	5.5		254.469	27.5
EVP010	刺槐	23	20	6	6.5		314.159	39
EVP010	臭椿	11	9	5	5.5		63.6173	27.5
EVP010	侧柏	3	4	1.5	1		12.5664	1.5
EVP010	侧柏	2.7	2.5	1.5	1.5		4.90874	2.25
EVP010	刺槐	1.5	2	0.5	0.5		3.14159	0.25
EVP010	刺槐	4	2.2	1.5	1.5		3.80133	2.25
EVP010	刺槐	24	18	6.5	6		254.469	39
EVP010	构树	2.2	2	3	3		3.14159	9
EVP010	刺槐	4.5	2.4	2	1.5		4.52389	3
EVP010	刺槐	3	2	1.5	1.5		3.14159	2.25
EVP010	侧柏	4	4.2	1.8	1.8		13.8544	3.24
EVP010	刺槐	18	18	5	5		254.469	25
EVP010	刺槐	5.5	3.8	1	1		11.3411	1
EVP010	刺槐	5	2.1	1	1		3.46361	1
EVP010	刺槐	5	2	1.5	1.5		3.14159	2.25
EVP010	楝	13	5.5	4.5	4		23.7583	18
EVP010	楝	14	6.5	6	5.5		33.1831	33
EVP010	构树	5	2.4	2	2		4.52389	4
EVP010	刺槐	25	19	6	6.5		283.529	39
EVP010	酸枣	3	2	2	1.5		3.14159	3
EVP010	酸枣	5	3	2	1.5		7.06858	3
EVP010	山桑	4	2.2	2	1.8		3.80133	3.6
EVP010	酸枣	9	4.5	4.5	4		15.9043	18
EVP010	构树	3.5	2.2	2	1		3.80133	2
EVP010	楝	17	9.8	6.5	7		75.4296	45.5
EVP010	构树	4.5	2.4	2	2.5		4.52389	5
EVP010	刺槐	8	6.5	2	2.5		33.1831	5
EVP010	侧柏	3	3.2	1	1		8.04248	1
EVP010	侧柏	3.2	3.3	1	1.5		8.55299	1.5
EVP010	刺槐		20			枯死	314.159	0
EVP010	刺槐	25	23	6.5	6		415.476	39
EVP010	刺槐	6	3.5	3.5	4		9.62113	14
EVP010	酸枣	2.5	4	1.5	1.5		12.5664	2.25
EVP010	刺槐	8.5	7.2	4	4		40.715	16
EVP010	刺槐	6.5	3.4	2.5	2		9.0792	5
EVP010	侧柏	2	2.5	1.5	1		4.90874	1.5
EVP010	刺槐	8	7.3	2.5	1.5		41.8539	3.75
EVP010	桑树	2.2	2	1.5	1		3.14159	1.5
EVP010	刺槐	6	3.5	1	2		9.62113	2
EVP010	构树	2	2	1.5	1.5		3.14159	2.25
EVP010	刺槐	8	4.8	3	2.5		18.0956	7.5
EVP010	酸枣	5	4	7	3.5		12.5664	24.5
EVP010	山桑	2.4	2	2	1.5		3.14159	3
EVP010	臭椿	9	9.5	4	5		70.8822	20
EVP010	侧柏	5.5	5	2	1.5		19.635	3
EVP010	牡荆	2.2	2	3	3.5		3.14159	10.5
EVP010	牡荆	2.2	2	3	3.5		3.14159	10.5
EVP010	牡荆	2.2	2	3	3.5		3.14159	10.5
EVP010	牡荆	2.2	2	3	3.5		3.14159	10.5
EVP010	牡荆	2.2	2	3	3.5		3.14159	10.5
EVP010	牡荆	2.5	3.5	3	3		9.62113	9
EVP010	牡荆	2.5	3.5	3	3		9.62113	9
EVP010	牡荆	2.5	3.5	3	3		9.62113	9
EVP010	构树	0.8	3.6	1.5	1		10.1788	1.5
EVP010	构树	5	4	5	3.5		12.5664	17.5
EVP010	侧柏	4	4	1.5	1.5		12.5664	2.25
EVP010	侧柏	4.3	5.3	2	2		22.0618	4
EVP010	构树	1.2	2	0.5	0.5		3.14159	0.25
EVP010	侧柏	1.6	2.5	0.5	0.5		4.90874	0.25
EVP010	楝	24	12	7	6.5		113.097	45.5
EVP010	侧柏	3.5	3.5	1.5	1.2		9.62113	1.8
EVP010	构树	9	5.8	3.5	4		26.4208	14
EVP010	酸枣	2.5	2	3	3.5		3.14159	10.5
EVP010	酸枣	2.5	2	3	3.5		3.14159	10.5
EVP010	酸枣	2.5	2	3	3.5		3.14159	10.5
EVP010	君迁子	5	4	2	2		12.5664	4
EVP010	构树	6	8	6	5		50.2655	30
EVP010	构树	6	3.5	2.5	2		9.62113	5
EVP010	构树	6	4	3	3		12.5664	9
EVP010	构树	3	2	7	1		3.14159	7
EVP010	刺槐	6	6	2.5	2		28.2743	5
EVP010	侧柏	5.5	7	2	1.5		38.4845	3
EVP010	楝	21	16.5	5.5	6		213.825	33
EVP010	臭椿		24			枯死	452.389	0
EVP010	刺槐	19	13.8	6.5	5		149.571	32.5
EVP010	刺槐	4	4.5	2	2		15.9043	4
EVP010	刺槐	12	11	5	5		95.0332	25
EVP010	构树	4	2	2	3		3.14159	6
EVP010	构树	3	2	2	2		3.14159	4
EVP010	构树	6.5	5	4	4		19.635	16
EVP010	构树	5	3.5	3.5	3		9.62113	10.5
EVP010	构树	4.5	3	3	4		7.06858	12
EVP010	刺槐	15	12	5	5		113.097	25
EVP010	臭椿	7	6.5	5	5		33.1831	25
EVP010	刺槐	3.5	5	1	0.5		19.635	0.5
EVP010	刺槐	6	4	2	1.5		12.5664	3
EVP010	侧柏	4.5	6	2	1.5		28.2743	3
EVP010	酸枣	2.5	3.5	4	4.5		9.62113	18
EVP010	酸枣	2.5	3.5	4	4.5		9.62113	18
EVP010	酸枣	2.5	3.5	4	4.5		9.62113	18
EVP010	酸枣	2.5	3.5	4	4.5		9.62113	18
EVP010	酸枣	2.5	3.5	4	4.5		9.62113	18
EVP010	酸枣	2	2	1.5	1		3.14159	1.5
EVP010	刺槐	6	2.4	1.5	1		4.52389	1.5
EVP010	刺槐	7.5	5.5	2	1.5		23.7583	3
EVP010	刺槐	7	3.5	1.5	2		9.62113	3
EVP010	刺槐	8.5	7	3.5	3		38.4845	10.5
EVP010	酸枣	1.2	2	2	2		3.14159	4
EVP010	刺槐	8	6.5	2.5	2		33.1831	5
EVP010	刺槐	6	4	1.5	1		12.5664	1.5

[truncated: 62 more sheets: E011, E012, E013, E014, E015, E016, E017, E018, E019, E020, E021, E022, E023, E024, E025, E026, E027, E028, E029, E030 …]
