# Supplementary material for: Exploring on the climate regionalization of Qinling-Daba mountains based on Geodetector-SVM model
Source: PLoS One. 2020 Nov 2;15(11):e0241047. doi: 10.1371/journal.pone.0241047 (PMC7605639; doi:10.1371/journal.pone.0241047)
Supplement: S1 File — The file including the data of Plant community survey and the data of Spatial distribution of vegetation. (ZIP) [file pone.0241047.s001.zip › veg data supplemental/Plant community survey data/═≥╘┤-╬≈░▓_─╧▒▒╧≥╗π╫▄.xlsx]

## Sheet: Sheet2
行标签	求和项:重复个数
板栗	9
扁担木	28
臭椿	1
高山栎	1
合欢	1
黄栌	1
黄素馨	15
黄檀	14
榉树	6
苦木	1
苦藤果	1
栓皮栎	67
水蜡	93
卫矛	15
小叶榆	1
竹叶花椒	1
总计	255

## Sheet: CV001
样方编号	物种	树高	胸径	冠幅1	冠幅2	冠幅	重复个数			其他
CV001-2	栓皮栎	14	18.7	7	7	49	2			*2
CV001-2	栓皮栎	14	17	5	5	25	4			*4
CV001-2	栓皮栎	15	20	7	7	49	1
CV001-2	栓皮栎	10	18	5	5	25	3			*3
CV001-2	栓皮栎	14	16	5	5	25	3			*3
CV001-2	栓皮栎	12	14	4	4	16	5			*5
CV001-2	栓皮栎	9	10.8	3	3	9	6			*6
CV001-2	栓皮栎	4.5	4	1.5	1.5	2.25	3			*3
CV001-2	栓皮栎	10	8	2	2	4	4			*4
CV001-2	黄檀	6	3	2	2	4	3			*3
CV001-2	黄檀	3	2	1.5	1.5	2.25	8			*8
CV001-2	合欢	9	13	5	5	25	1
CV001-2	扁担木	2.7	2	1	1	1	6			*6
CV001-2	扁担木	3	2	1	1	1	7			*7
CV001-2	扁担木	5.5	2	1	1	1	3			*3
CV001-2	水蜡	1.2	2	4.5	4.5	20.25	17			*17丛
CV001-2	水蜡	1.2	2	3	3	9	12			*12丛
CV001-2	水蜡	1.2	2	2.5	2.5	6.25	21			*21丛
CV001-2	水蜡	1.2	2	3.5	2.5	8.75	10			*10丛
CV001-2	水蜡	1	1.2	1.5	1.5	2.25	6			*6丛
CV001-3	卫矛	1.5	2	2	2	4	6			*6丛	盖度10%
CV001-3	水蜡	1.2	1.5	1	1	1	4			*4丛	盖度5%
CV001-3	板栗	8	16	5	5	25	1
CV001-3	板栗	6	13	5	5	25	1
CV001-3	板栗	5	10	3	3	9	1
CV001-3	扁担木	3	2	1	1	1	6			*6
CV001-3	栓皮栎	13	16	6	6	36	2			*2
CV001-3	栓皮栎	8	13	6	6	36	1
CV001-3	扁担木	3	2.5	2	2	4	3			*3
CV001-3	卫矛	1.5	2	2	2	4	4			*4丛
CV001-3	水蜡	1	1	1.5	1.5	2.25	5			*5丛
CV001-3	板栗	8	16	6	6	36	4			*4
CV001-3	栓皮栎	13	17	5	5	25	1
CV001-3	高山栎	3	3	1.8	1.8	3.24	1
CV001-3	黄檀	4	3	2	3	6	1
CV001-3	卫矛	1.2	2	2	2	4	4			*4丛
CV001-3	水蜡	1.2	1.3	2	2	4	7			*7丛
CV001-3	榉树	3.5	3	2	1	2	3			*3
CV001-3	榉树	3	2	1	1	1	2			*2
CV01-1	栓皮栎	7.5	5.5	3	3	9	1
CV01-1	栓皮栎	12	24	7	6	42	1
CV01-1	栓皮栎	8.5	7	3	3	9	1
CV01-1	栓皮栎	8.5	10	5	5	25	1
CV01-1	栓皮栎	18	22	6	6	36	1
CV01-1	板栗	7.5	7.5	4	3	12	1
CV01-1	栓皮栎	12	10	4	5	20	1
CV01-1	栓皮栎	8.5	8	4	5	20	1
CV01-1	栓皮栎	17.5	14	6	5	30	1
CV01-1	苦藤果	1.6					1				0.1
CV01-1	水蜡	2.2					1				0.2
CV01-1	扁担木	2.8	2				1				0.05
CV01-1	榉树	3.6	3	2	1	2	1
CV01-1	板栗	2.5	5	2	2	4	1
CV01-1	栓皮栎	7.5	6.5	3	2	6	1
CV01-1	栓皮栎	12	14	6	3	18	1
CV01-1	栓皮栎	11	12	5	4	20	1
CV01-4	栓皮栎	9.5	8.5	4	3	12	1
CV01-4	栓皮栎	9	9	3	4	12	1
CV01-4	栓皮栎	7	7.5	3	2	6	1
CV01-4	栓皮栎	12	14	4	4	16	1
CV01-4	栓皮栎	13.5	14	6	5	30	1
CV01-4	栓皮栎	116	18	6	5	30	1
CV01-4	栓皮栎	9.5	12	5	5	25	1
CV01-4	栓皮栎	6	22	5	4	20	1
CV01-4	栓皮栎	13	14	6	5	30	1
CV01-4	栓皮栎	15	16	6	5	30	1
CV01-4	栓皮栎	18	22	8	7	56	1
CV01-4	扁担木	1					1				0.05
CV01-4	水蜡	2.8					1				0.25
CV01-4	小叶榆	3.5	3	1.5	1	1.5	1
CV01-4	栓皮栎	16	24	7	6	42	1
CV01-4	栓皮栎	7	22	4	5	20	1
CV01-4	栓皮栎	6.5	16	6	2	12	1
CV01-1	栓皮栎	15	14	5	6	30	1
CV01-1	栓皮栎	16	16	6	6	36	1
CV01-1	卫矛	2.2	2	3	2	6	1
CV01-1	黄檀	4.2	3	2	1	2	1
CV01-1	扁担木	1.5		6	4	24	1
CV01-1	水蜡	2.3	1	5	3	15	1
CV01-1	水蜡	16	13	6	4	24	1
CV01-4	黄素馨	1.5		1	0.6	0.6	15			*4丛15株
CV01-4	栓皮栎	5	6	3	2	6	1
CV01-4	黄檀	7	6	2	2	4	1
CV01-4	苦木	7.5	5	2	2	4	1
CV01-4	栓皮栎	16	14	6	5	30	1
CV01-4	臭椿	14	10	4	4	16	1
CV01-4	栓皮栎	16	18	6	5	30	1
CV01-4	栓皮栎	17	16	5	4	20	1
CV01-4	栓皮栎	6.5	14	4	3	12	1
CV01-4	黄栌	6.5	7.5	6	4	24	1
CV01-4	水蜡	2.6		4	2	8	7			1丛7株	0.5
CV01-4	竹叶花椒	0.3					1

## Sheet: Sheet3
行标签	求和项:数目
板栗	1
扁担木	4
臭椿	13
粗榧	1
高山栎	2
构树	28
合欢	1
槲树	1
君迁子	2
苦木	14
青麸杨	2
青皮槭	1
青檀	71
陕西荚蒾	6
卫矛	26
香椿	2
悬钩子	1
总计	176

## Sheet: CV002
样方编号	物种	树高	胸径	冠幅1	冠幅2	冠幅	数目		其他
CV002-1	苦木	9	42	8	8	64	1
CV002-1	青檀	9	16	6	6	36	5		*5
CV002-1	青檀	9	13	5	5	25	8		*8
CV002-1	青檀	8	10	3	3	9	13		*13
CV002-1	青檀	8	9	3	3	9	5		*5
CV002-1	青檀	6	7	2	2	4	4		*4
CV002-1	青檀	4	5	2	2	4	1
CV002-1	构树	1	1	0.2	0.2	0.04	20	0.1	*20
CV002-1	青檀	4.5	3	1	1	1	5		*5
CV002-1	青皮槭	0	13	5	5	25	1
CV002-1	粗榧	3.5	4	2	1	2	1
CV002-1	构树	11	25	8	8	64	1
CV002-1	苦木	12	26.3	8	8	64	1
CV002-1	高山栎	4.5	5	2	2	4	1
CV002-1	高山栎	1.5	2	1	1	1	1
CV002-2	卫矛	3	2.5	1	1	1	2		*2
CV002-2	青檀	9	14	8	8	64	1
CV002-2	陕西荚蒾	2	2	1	1	1	3		*3
CV002-2	君迁子	13	33	8	8	64	1
CV002-2	陕西荚蒾	3	2	1	1	1	3		*3
CV002-2	青檀	5.5	4.5	2	2	4	1
CV002-2	卫矛	1.7	2	0.5	0.5	0.25	13		*13
CV002-2	青檀	8	111	3	3	9	1
CV002-2	青檀	7	15	3	3	9	1
CV002-2	苦木	12	13	3	3	9	4		*4
CV002-2	苦木	13	22	6	6	36	1
CV002-2	苦木	5	15	3	3	9	1
CV002-2	青檀	8	17	4	4	16	5		*5
CV002-2	青檀	12	14	4	4	16	1
CV002-2	青檀	7	10	3	3	9	2		*2
CV002-2	青檀	4	5	2	2	4	6		*6
CV002-2	青檀	2	2.5	1	1	1	11		*11
CV002-2	苦木	13	22	8	8	64	1
CV002-2	苦木	8	13	4	3	12	1
CV002-2	苦木	5	7	2	2	4	1
CV002-2	构树	7	12	4	3	12	1
CV002-2	苦木	4	4	2	2	4	1
CV002-2	卫矛	2.5	2.5	1	1	1	6		*6
CV002-2	苦木	6	9	4	4	16	1
CV002-2	青檀	6	10	3	3	9	1
CV002-2	苦木	5	10	2	2	4	1
CV002-3	构树	6.5	12	5	5	25	1
CV002-3	扁担木	2	1..5	1.5	1.5	2.25	1
CV002-3	卫矛	1.5					5	0.15	*5
CV002-3	臭椿	1	8	5	4	20	1		1丛4株
CV002-3	臭椿	12	16	7	5	35	1
CV002-3	构树	8.5	10	5	5	25	1
CV002-3	构树	7.5	10	2	3	6	1
CV002-3	构树	6.5	6	6	5	30	1		1丛3株
CV002-3	青麸杨	6	12	6	5	30	1
CV002-3	青麸杨	7.5	11	4	3	12	1
CV002-3	臭椿	12	22	6	5	30	1
CV002-3	臭椿	13	12	4	5	20	1
CV002-3	臭椿	11	12	4	3	12	1
CV002-3	悬钩子	1.2					1	0.1
CV002-3	扁担木	2.3	2.5	6	4	24	1		1丛15株
CV002-3	君迁子	2.2	1	1	1	1	1
CV002-4	臭椿	13	12	6	4	24	1
CV002-4	臭椿	11	12	5	4	20	1
CV002-4	臭椿	3.2	5	3	2	6	1
CV002-4	臭椿	8.5	7.5	3	3	9	1
CV002-4	臭椿	6.5	7	4	2	8	1
CV002-4	臭椿	10	11	5	4	20	1
CV002-4	香椿	4.2	3	1	1	1	1
CV002-4	扁担木	3.2	2.5				1	0.05	1丛6株
CV002-4	构树	2	1.5	2	1.5	3	1
CV002-4	扁担木	4.5	3	6	5	30	1		1丛14株
CV002-4	构树	2.5	4.5	3	3	9	1		1丛4株
CV002-4	槲树	7	14	5	4	20	1
CV002-4	臭椿	10	0.5	4	3	12	1
CV002-4	臭椿	8.5	8.5	3	4	12	1
CV002-4	香椿	3.5	3	2	2	4	1
CV002-4	板栗	1.2	1	1	0.6	0.6	1
CV002-4	合欢	10	12	5	4	20	1

## Sheet: Sheet4
行标签	求和项:数目
板栗	1
楤木	17
粗榧	1
大叶朴	1
构	1
构树	23
瓜木	1
桦叶荚蒾	10
黄栌	7
建始槭	8
接骨木	1
桔棠	1
君迁子	4
苦木	2
阔叶荚蒾	1
毛黄栌	5
木姜子	6
牛奶子	4
枇杷	1
漆	9
漆树	10
秦岭木姜子	14
忍冬	2
桑	1
水栒子	4
小叶青皮槭	20
悬钩子	1
盐肤木	1
总计	157

## Sheet: CV003
样方编号	物种	树高	胸径	冠幅1	冠幅2	冠幅	数目		其他
CV003-2	楤木	3	2	0.5	0.5	0.25	15		*15
CV003-2	毛黄栌	7	17	6	6	36	1
CV003-2	苦木	5	6	2	2	4	1
CV003-2	构树	7	12	5	5	25	1
CV003-2	小叶青皮槭	2	2	1	1	1	5		*5
CV003-2	漆	8.5	15.2	6	6	36	1
CV003-2	漆	7	12	3	3	9	1
CV003-2	构树	8	14.3	5	5	25	1
CV003-2	构树	9	12	6	6	36	1
CV003-2	漆	9	13.7	6	6	36	1
CV003-2	漆	8	11	3	3	9	1
CV003-2	构树	2.3	3	1.5	1.5	2.25	1
CV003-2	苦木	6	8	3	3	9	1
CV003-2	构树	9	13	3	3	9	1
CV003-2	桦叶荚蒾	2	2	0.2	0.2	0.04	7		*7
CV003-2	构树	11	1	8	8	64	1
CV003-2	漆	9.5	16	6	6	36	1
CV003-2	漆	10	12	5	5	25	1
CV003-2	水栒子	3	5	2	2	4	1
CV003-2	水栒子	3	4	1.5	1	1.5	1
CV003-2	毛黄栌	4.5	6	3	3	9	1
CV003-3	小叶青皮槭	5	11	3	3	9	1
CV003-3	构树	13	25	8	8	64	1
CV003-3	漆	11	21	7	7	49	2		*2
CV003-3	构树	9	11	3	3	9	1
CV003-3	构树	12	18	7	7	49	1
CV003-3	构树	3	6	2	2	4	1
CV003-3	构树	4	4	2	2	4	1
CV003-3	建始槭	4	4	2	2	4	1
CV003-3	构树	8	14	6	6	36	1
CV003-3	构树	9	18	7	7	49	1
CV003-3	构树	9	13	5	5	25	1
CV003-3	秦岭木姜子	4	6	2	2	4	2		*2
CV003-3	秦岭木姜子	3.5	4	2	2	4	3		*3
CV003-3	秦岭木姜子	3	3	1	1	1	4		*4
CV003-3	木姜子	3	2	1	1	1	1
CV003-3	木姜子	3	2	0.5	0.8	0.4	5		*5
CV003-3	小叶青皮槭	6	13	3	3	9	1
CV003-3	建始槭	6	10.5	2	2	4	2		*2
CV003-3	建始槭	6	4	1	1	1	2		*2
CV003-3	建始槭	2	2	1	1	1	3		*3
CV003-3	桦叶荚蒾	1.5	2	1	1	1	3		*3
CV003-3	构树	9	13	5	5	25	1
CV003-3	秦岭木姜子	2.5	2	1	1	1	3		*3
CV003-3	毛黄栌	8	14	4	4	16	1
CV003-3	毛黄栌	7	6	2	2	4	1
CV003-3	小叶青皮槭	8	18	7	7	49	1
CV003-3	漆	9	18.7	6	6	36	1
CV003-3	水栒子	3	3	1	1	1	2		*2
CV003-3	构树	3	5	2	2	4	1
CV003-3	构树	7	8.5	2	2	4	1
CV003-3	毛黄栌	7	13	5	5	25	1
CV003-3	接骨木	1.5	2	0.5	0.5	0.25	1
CV003-1	君迁子	8.5	11	6	6	36	3		*3
CV003-1	牛奶子	3.5	4	3	2	6	1		1丛3株
CV003-1	牛奶子	2.5	2.5	2	1.5	3	1		1丛3株
CV003-1	漆树	10	14	6	7	42	1		1丛2株
CV003-1	漆树	10	11	3	2	6	1
CV003-1	漆树	12	3	3	4	12	1
CV003-1	漆树	11.5	12	2	3	6	1
CV003-1	漆树	12	15	5	4	20	1
CV003-1	黄栌	10	11	6	4	24	1
CV003-1	黄栌	3.6	2	1.5	1	1.5	1
CV003-1	黄栌	3.2	3	1	1	1	1
CV003-1	小叶青皮槭	3.8	4	3	2	6	1
CV003-1	小叶青皮槭	3.8	3	2	1	2	1
CV003-1	小叶青皮槭	7.5	9	5	4	20	1
CV003-1	漆树	12	28	7	6	42	1
CV003-1	悬钩子	1.2					1	0.4
CV003-1	桔棠	1.7					1	0.1
CV003-1	构树	1.5	1.2	2.5	1		1
CV003-1	秦岭木姜子	1.5	1	1	1		1
CV003-1	构树	2	1	1	0.5		1
CV003-1	构树	2.2	1	1	0.8		1
CV003-1	盐肤木	3.5	9	4	3		1
CV003-4	漆树	9	10	3	3		1
CV003-4	漆树	8.5	8.5	3	2		1
CV003-4	小叶青皮槭	4.2	6	2	2		1
CV003-4	小叶青皮槭	4.1	3.5	3	2		1
CV003-4	漆树	8	11	3	2		1
CV003-4	漆树	9.5	13	4	4		1
CV003-4	大叶朴	10	12	4	3		1
CV003-4	忍冬	3.5	6.5	3	2	1丛6株	1
CV003-4	构树	3	4	4	1		1
CV003-4	小叶青皮槭	5	4	1.5	1.5		1
CV003-4	小叶青皮槭	6	4.5	2	2		1
CV003-4	楤木	3.5	3	1	1		1
CV003-4	瓜木	3	2	2	2		1
CV003-4	小叶青皮槭	8.5	10	5	4		1
CV003-4	小叶青皮槭	6	7.5	4	2		1
CV003-4	小叶青皮槭	5	4.5	3	2		1
CV003-4	君迁子	8	14	6	5		1
CV003-4	桑	8	16	8	8		1
CV003-4	黄栌	6.5	7	3	3		1
CV003-4	黄栌	6	9	3	3		1
CV003-4	黄栌	7	8.5	3	3		1
CV003-4	黄栌	9.5	8.5	4	4		1
CV003-4	牛奶子	4.5	7	3	3		1
CV003-4	牛奶子	3.6	3.5	2	2		1
CV003-4	小叶青皮槭	5.5	4.5	2	2		1
CV003-4	小叶青皮槭	3.5	3	2	2		1
CV003-4	忍冬	1.6	1	1	1		1
CV003-4	楤木	3.2	3	1	1	*2	1
CV003-4	构树	5.5	6.5	4	5		1
CV003-4	秦岭木姜子	4	5.5	3	3		1
CV003-4	构树	4.5	5	4	4		1
CV003-4	阔叶荚蒾	1.8		3	2	1丛6株	1		0.15
CV003-4	粗榧	0.6					1
CV003-4	枇杷	1.2		1.5	1.5	1丛	1
CV003-4	构	5.5	12	3	4		1
CV003-4	板栗	1				幼苗	1

## Sheet: Sheet9
行标签	求和项:1
八角枫	15
白蜡	1
白檀	14
川榛	6
刺五加	7
楤木	4
大花溲疏	17
大叶朴	1
灯台树	4
短柄枹	1
鹅耳枥	1
高丛珍珠梅	4
旱柳	11
杭子梢	21
红椋子	6
槲栎	1
户线白蜡	1
华山松	14
黄连木	1
黄栌	6
鸡桑	2
荆芥花	3
旌节花	5
苦木	3
领春木	5
卢漆	1
米面蓊	1
木姜子	3
牛奶子	1
漆树	36
千金榆	1
青麸杨	7
青皮槭	13
青蛙皮槭	1
青榨槭	4
锐齿槲栎	1
锐齿栎	4
山尖杉	5
山梅花	36
栓翅卫矛	9
四照花	5
卫矛	1
五裂槭	1
小檗	1
小叶青皮槭	3
宿柱白蜡	4
绣线菊	11
油松	1
珍珠梅	3
榛子	16
总计	323

## Sheet: CV004
样方编号	物种	树高	胸径	冠幅1	冠幅2	冠幅	数量	1	其他
C004-1	山梅花	5.5	3.5	3	2	6	1	1
	山梅花	2.6	2.5	1.5	1	1.5	1	1
	旌节花	3	2.2	1.5	1.5	2.25	4	1	*（3+1）
	旌节花	3	2.2	1.5	1.5	2.25	1	1
	旌节花	3	2.2	1.5	1.5	2.25	1	1
	旌节花	3	2.2	1.5	1.5	2.25	1	1
	旌节花	3	4	2	2	4	1	1
	漆树	7	9.2	2	2	4	1	1
	山梅花	2.5	2.6	1.5	1.5	2.25	1	1
	山梅花	2.6	1.5	1	1	1	2	1	*2
	山梅花	2.6	1.5	1	1	1	1	1
	杭子梢	1.2	1	0.5	0.5	0.25	4	1	*4
	杭子梢	1.2	1	0.5	0.5	0.25	1	1
	杭子梢	1.2	1	0.5	0.5	0.25	1	1
	杭子梢	1.2	1	0.5	0.5	0.25	1	1
	华山松	1.2	3.2	1.5	1.5	2.25	1	1
	黄栌	8	24	4	4	16	1	1
	山梅花	3	3	1	1	1	2	1	*2
	山梅花	3	3	1	1	1	1	1
	漆树	12	24.8	4	4	16	1	1
	锐齿栎	1	2	1	1	1	1	1
	领春木	8	16	5	3	15	1	1
	领春木	6	7.3	2	3	6	1	1
	领春木	4	3.5	2	1	2	2	1	*2
	领春木	4	3.5	2	1	2	1	1
	领春木	2.6	2.3	1.5	1	1.5	1	1
	山梅花	4	4.5	2	2	4	1	1
	卢漆	12	16	4	3	12	1	1
	青麸杨	2.6	3	2	1	2	1	1
	高丛珍珠梅	2	2	1.5	1	1.5	3	1	*3
	高丛珍珠梅	2	2	1.5	1	1.5	1	1
	高丛珍珠梅	2	2	1.5	1	1.5	1	1
	华山松	2.4	4	1.5	1.5	2.25	1	1
	漆树	16	22	4	4	16	1	1
	小檗	0.8	0.5	0.5	0.2	0.1	1	1
	旱柳	16	19.6	5	4	20	1	1
	青榨槭	9.5	10.8	1.4	1.6	2.24	1	1
	山梅花	4.5	3.5	1.6	1.8	2.88	1	1
	红椋子	3.8	3.5	1.6	1.4	2.24	3	1	*3
	红椋子	3.8	3.5	1.6	1.4	2.24	1	1
	红椋子	3.8	3.5	1.6	1.4	2.24	1	1
	漆树	8.5	32	7.5	7	52.5	1	1
	漆树	10.5	16	4.5	4	18	1	1
	漆树	11.5	18	7.5	7	52.5	2	1	*2
	漆树	11.5	18	7.5	7	52.5	1	1
	槲栎	0.9	1	0.6	0.4	0.24	1	1
	栓翅卫矛	1.1	0.7	0.4	0.2	0.08	1	1
	灯台树	8.5	10	4.5	4	18	1	1
	漆树	8.5	11	6.5	4.5	29.25	2	1	*2
	漆树	8.5	11	6.5	4.5	29.25	1	1
	青皮槭	14.5	26	5.5	4.5	24.75	1	1
	山梅花	1.6	2.5	1.4	0.8	1.12	3	1	*3
	山梅花	1.6	2.5	1.4	0.8	1.12	1	1
	山梅花	1.6	2.5	1.4	0.8	1.12	1	1
	青麸杨	14	10	4.5	3.5	15.75	1	1
	宿柱白蜡	1.4	1	0.6	0.4	0.24	1	1
	栓翅卫矛	1.2	2.5	1.4	1	1.4	1	1
	白檀	2	3.5	2.8	2.6	7.28	5	1	*5
	白檀	2	3.5	2.8	2.6	7.28	1	1
	白檀	2	3.5	2.8	2.6	7.28	1	1
	白檀	2	3.5	2.8	2.6	7.28	1	1
	白檀	2	3.5	2.8	2.6	7.28	1	1
	白檀	5.5	4	2.6	2.4	6.24	2	1	*2
	白檀	5.5	4	2.6	2.4	6.24	1	1
	户线白蜡	14.5	24	7.5	7	52.5	1	1
	山梅花	8	5.2	4.5	4	18	1	1
	栓翅卫矛	1.4	1	1.2	1.1	1.32	1	1
	杭子梢	1.2	0.9	1.4	0.8	1.12	2	1	*2
	杭子梢	1.2	0.9	1.4	0.8	1.12	1	1
	宿柱白蜡	1.2	1	0.6	0.4	0.24	3	1	*3
	宿柱白蜡	1.2	1	0.6	0.4	0.24	1	1
	宿柱白蜡	1.2	1	0.6	0.4	0.24	1	1
	漆树	12.5	22	7.5	6.5	48.75	3	1	*3
	漆树	12.5	22	7.5	6.5	48.75	1	1
	漆树	12.5	22	7.5	6.5	48.75	1	1
	漆树	6.5	14	3.5	3	10.5	1	1
	八角枫	1	0.8	0.9	0.6	0.54	1	1
	锐齿栎	2.8	2.5	1.6	1.4	2.24	1	1
	八角枫	3.2	2.5	1.8	1.6	2.88	4	1	*4
	八角枫	3.2	2.5	1.8	1.6	2.88	1	1
	八角枫	3.2	2.5	1.8	1.6	2.88	1	1
	八角枫	3.2	2.5	1.8	1.6	2.88	1	1
	四照花	1.2	1	0.6	0.5	0.3	1	1
	荆芥花	3.2	2.5	1.8	1.6	2.88	1	1
	栓翅卫矛	1.2	1.5	1.6	0.4	0.64	1	1
	漆树	12.5	11	4.5	4	18	2	1	*2
	漆树	12.5	11	4.5	4	18	1	1
	白檀	4.5	5	1.8	1.6	2.88	2	1	*2
	白檀	4.5	5	1.8	1.6	2.88	1	1
	青麸杨	8.5	11.2	4.5	4	18	1	1
	华山松	4.5	6.5	2.2	1.6	3.52	1	1
	榛子	1.8	2.5	1.4	1.2	1.68	3	1	*3
	榛子	1.8	2.5	1.4	1.2	1.68	1	1
	榛子	1.8	2.5	1.4	1.2	1.68	1	1
	山梅花	2.2	3.5	1.6	1.4	2.24	3	1	*3
	山梅花	2.2	3.5	1.6	1.4	2.24	1	1
	山梅花	2.2	3.5	1.6	1.4	2.24	1	1
	青麸杨	12	11.4	4.5	3.5	15.75	1	1
	山梅花	5.5	4.5	1.4	1.8	2.52	1	1
	白檀	5.5	4.5	1.6	1.8	2.88	5	1	*5
	白檀	5.5	4.5	1.6	1.8	2.88	1	1
	白檀	5.5	4.5	1.6	1.8	2.88	1	1
	白檀	5.5	4.5	1.6	1.8	2.88	1	1
	白檀	5.5	4.5	1.6	1.8	2.88	1	1
	山梅花	3.2	2.5	1.4	0.6	0.84	1	1
	青麸杨	6.5	8.5	1.4	1.3	1.82	1	1
	漆树	10.5	11	1.4	1.8	2.52	1	1
	青皮槭	11.5	14	4.5	3	13.5	1	1
C004-2	华山松	12	6.2	5	5	25	1	1
	杭子梢	1	0.5	0.6	0.6	0.36	1	1
	高丛珍珠梅	2.2	0.5	0.8	0.8	0.64	1	1
	锐齿槲栎	2.2	2	0.8	0.8	0.64	1	1
	华山松	2	5.5	2	2	4	1	1
	漆树	12	14	4	4	16	1	1
	青麸杨	5	5.4	3	2	6	1	1
	川榛	2.5	2	1.5	1	1.5	1	1
	漆树	10	18	4	5	20	1	1
	黄连木	1.6	2	1	1.5	1.5	1	1
	绣线菊	1.8	2	0.8	0.8	0.64	1	1
	青皮槭	6.5	11	2	2	4	6	1	*6
	青皮槭	6.5	11	2	2	4	1	1
	青皮槭	6.5	11	2	2	4	1	1
	青皮槭	6.5	11	2	2	4	1	1
	青皮槭	6.5	11	2	2	4	1	1
	青皮槭	6.5	11	2	2	4	1	1
	旱柳	4	2.5	1.5	1.5	2.25	1	1
	旱柳	5	3.6	2	2	4	2	1	*2
	旱柳	5	3.6	2	2	4	1	1
	旱柳	4	2	1.5	1.5	2.25	1	1
	杭子梢	2	1.8	1	1	1	1	1
	珍珠梅	2.5	2	1	0.8	0.8	3	1	*3
	珍珠梅	2.5	2	1	0.8	0.8	1	1
	珍珠梅	2.5	2	1	0.8	0.8	1	1
	锐齿栎	5.5	6	2.5	2	5	1	1
	五裂槭	3	4	1.5	1.5	2.25	1	1
	杭子梢	1.4	1.2	1	1	1	1	1
	青麸杨	10	15	4	4	16	1	1
	华山松	7	18	4	3.5	14	1	1
	短柄枹	1.8	2	1	1	1	1	1
	青皮槭	3	2.5	1.5	1	1.5	1	1
	绣线菊	2	2	1	1	1	1	1
	旱柳	6	14	3	4	12	1	1
	山梅花	3.6	4.5	2.2	1.8	3.96	2	1	*2
	山梅花	3.6	4.5	2.2	1.8	3.96	1	1
	杭子梢	1.1	0.7	0.4	0.2	0.08	3	1	*3
	杭子梢	1.1	0.7	0.4	0.2	0.08	1	1
	杭子梢	1.1	0.7	0.4	0.2	0.08	1	1
	山梅花	3.5	4	2.2	2	4.4	1	1
	漆树	12	21	4.5	4	18	1	1
	八角枫	6.5	4	1.8	1.2	2.16	1	1
	八角枫	6.5	5.5	1.1	4.5	4.95	1	1
	苦木	7.5	5.5	3	4.5	13.5	1	1
	苦木	5.5	7.5	1.8	1.2	2.16	1	1
	八角枫	3.6	2.5	1.2	1.4	1.68	1	1
	山尖杉	1.2	2	0.6	0.6	0.36	2	1	*2
	山尖杉	1.2	2	0.6	0.6	0.36	1	1
	漆树	11.5	26	5.5	5	27.5	4	1	*4
	漆树	11.5	26	5.5	5	27.5	1	1
	漆树	11.5	26	5.5	5	27.5	1	1
	漆树	11.5	26	5.5	5	27.5	1	1
	山尖杉	0.5	0.4	0.2	0.2	0.04	2	1	*2
	山尖杉	0.5	0.4	0.2	0.2	0.04	1	1
	杭子梢	0.9	0.4	0.7	0.4	0.28	1	1
	山梅花	5.5	4.5	2.2	2	4.4	6	1	*6
	山梅花	5.5	4.5	2.2	2	4.4	1	1
	山梅花	5.5	4.5	2.2	2	4.4	1	1
	山梅花	5.5	4.5	2.2	2	4.4	1	1
	山梅花	5.5	4.5	2.2	2	4.4	1	1
	山梅花	5.5	4.5	2.2	2	4.4	1	1
	八角枫	4.5	3.5	1.6	1.8	2.88	1	1
	苦木	4.2	3	1.8	1.6	2.88	1	1
	栓翅卫矛	1.8	2.5	1.2	1.4	1.68	1	1
	荆芥花	1.6	2	1.4	1.3	1.82	1	1
	大叶朴	11.5	12.5	6.5	4.5	29.25	1	1
	青蛙皮槭	12	8.8	5.5	4.5	24.75	1	1
	米面蓊	1.6	1.5	1.2	1.4	1.68	1	1
	华山松	13.5	18	4.5	4	18	1	1
	灯台树	18	10	8.5	6.5	55.25	1	1
	四照花	9.5	11	2.8	2	5.6	4	1	*4
	四照花	9.5	11	2.8	2	5.6	1	1
	四照花	9.5	11	2.8	2	5.6	1	1
	四照花	9.5	11	2.8	2	5.6	1	1
	漆树	12.5	24	2.8	2.6	7.28	1	1
C004-3	绣线菊	2.5	2	0.8	0.8	0.64	1	1
	川榛	3.2	4	1.5	1.5	2.25	5	1	*5
	川榛	3.2	4	1.5	1.5	2.25	1	1
	川榛	3.2	4	1.5	1.5	2.25	1	1
	川榛	3.2	4	1.5	1.5	2.25	1	1
	川榛	3.2	4	1.5	1.5	2.25	1	1
	白蜡	3	5.6	2	2	4	1	1
	漆树	8.5	6.2	1.4	1.3	1.82	2	1	*2
	漆树	8.5	6.2	1.4	1.3	1.82	1	1
	灯台树	12.5	11.2	4.5	3.5	15.75	2	1	*2
	灯台树	12.5	11.2	4.5	3.5	15.75	1	1
	栓翅卫矛	3.4	2.5	1.8	1.6	2.88	1	1
	漆树	9.5	13	3.5	3	10.5	1	1
	榛子	3.5	5.5	3	2.8	8.4	9	1	*9
	榛子	3.5	5.5	3	2.8	8.4	1	1
	榛子	3.5	5.5	3	2.8	8.4	1	1
	榛子	3.5	5.5	3	2.8	8.4	1	1
	榛子	3.5	5.5	3	2.8	8.4	1	1
	榛子	3.5	5.5	3	2.8	8.4	1	1
	榛子	3.5	5.5	3	2.8	8.4	1	1
	榛子	3.5	5.5	3	2.8	8.4	1	1
	榛子	3.5	5.5	3	2.8	8.4	1	1
	青皮槭	4.5	12	5.5	5	27.5	1	1	断头
	青榨槭	4.5	5.5	1.6	1.8	2.88	2	1	*2
	青榨槭	4.5	5.5	1.6	1.8	2.88	1	1
	大花溲疏	3.6	3	2.5	2	5	9	1	*9
	大花溲疏	3.6	3	2.5	2	5	1	1
	大花溲疏	3.6	3	2.5	2	5	1	1
	大花溲疏	3.6	3	2.5	2	5	1	1
	大花溲疏	3.6	3	2.5	2	5	1	1
	大花溲疏	3.6	3	2.5	2	5	1	1
	大花溲疏	3.6	3	2.5	2	5	1	1
	大花溲疏	3.6	3	2.5	2	5	1	1
	大花溲疏	3.6	3	2.5	2	5	1	1
	八角枫	5.5	3.5	1.4	1.2	1.68	6	1	*6
	八角枫	5.5	3.5	1.4	1.2	1.68	1	1
	八角枫	5.5	3.5	1.4	1.2	1.68	1	1
	八角枫	5.5	3.5	1.4	1.2	1.68	1	1
	八角枫	5.5	3.5	1.4	1.2	1.68	1	1
	八角枫	5.5	3.5	1.4	1.2	1.68	1	1
	荆芥花	1.8	1.5	1.2	1.6	1.92	1	1
	山梅花	3.2	2.8	1.4	1.6	2.24	1	1
	山梅花	3	2.6	1.4	1.7	2.38	1	1
	漆树	13.5	14	4.5	4	18	3	1	*3
	漆树	13.5	14	4.5	4	18	1	1
	漆树	13.5	14	4.5	4	18	1	1
	刺五加	2.8	2.5	1.6	1.6	2.56	3	1	*3
	刺五加	2.8	2.5	1.6	1.6	2.56	1	1
	刺五加	2.8	2.5	1.6	1.6	2.56	1	1
	刺五加	3.5	3.2	1.6	1.4	2.24	2	1	*2
	刺五加	3.5	3.2	1.6	1.4	2.24	1	1
	榛子	3.5	2.9	1.4	0.6	0.84	2	1	*2
	榛子	3.5	2.9	1.4	0.6	0.84	1	1
	漆树	12.5	19	3.5	3	10.5	1	1
	卫矛	1.4	2	1.6	1.2	1.92	1	1
	山梅花	5.5	4	2.6	2.8	7.28	2	1	*2
	山梅花	5.5	4	2.6	2.8	7.28	1	1
	旱柳	7.5	13	1.6	2	3.2	1	1
	山梅花	4	3.5	1.8	1.6	2.88	1	1
	鸡桑	6.5	4	1.6	2.8	4.48	2	1	*2
	鸡桑	6.5	4	1.6	2.8	4.48	1	1
	小叶青皮槭	7.5	14	4	3.5	14	2	1	*2
	小叶青皮槭	7.5	14	4	3.5	14	1	1
	旱柳	6.5	15	1.8	2.8	5.04	1	1	断头
	牛奶子	4.5	5.5	3	3.2	9.6	1	1
	木姜子	3.5	4.5	1.8	1.2	2.16	1	1	断头
	山梅花	2.8	3	1.4	1.2	1.68	3	1	*3
	山梅花	2.8	3	1.4	1.2	1.68	1	1
	山梅花	2.8	3	1.4	1.2	1.68	1	1
	刺五加	3.2	2.5	2.6	2	5.2	2	1	*2
	刺五加	3.2	2.5	2.6	2	5.2	1	1
	红椋子	6.5	5.7	4	2	8	3	1	*3
	红椋子	6.5	5.7	4	2	8	1	1
	红椋子	6.5	5.7	4	2	8	1	1
	小叶青皮槭	13.5	21	6.5	6	39	1	1
	漆树	14.5	12	4.5	6	27	1	1
	大花溲疏	3.2	3	1.8	2	3.6	5	1	*5
	大花溲疏	3.2	3	1.8	2	3.6	1	1
	大花溲疏	3.2	3	1.8	2	3.6	1	1
	大花溲疏	3.2	3	1.8	2	3.6	1	1
	大花溲疏	3.2	3	1.8	2	3.6	1	1
	榛子	1.9	2	0.8	0.4	0.32	1	1
	大花溲疏	3.2	2.8	1.4	1.2	1.68	1	1
	绣线菊	1.5	1	0.6	1.1	0.66	3	1	*3
	绣线菊	1.5	1	0.6	1.1	0.66	1	1
	绣线菊	1.5	1	0.6	1.1	0.66	1	1
	栓翅卫矛	1.6	2.5	1.1	1.9	2.09	1	1
C004-4	大花溲疏	3.5	4	1.6	1.8	2.88	2	1	*2
	大花溲疏	3.5	4	1.6	1.8	2.88	1	1
	木姜子	4.5	2.5	1.8	1.6	2.88	1	1
	漆树	14.5	26	3.5	3	10.5	1	1
	漆树	10.5	14	1.4	1.8	2.52	2	1	*2
	漆树	10.5	14	1.4	1.8	2.52	1	1
	千金榆	11.5	16	4.5	4	18	1	1
	漆树	9.5	18.5	5.5	5	27.5	1	1
	榛子	3.3	2.5	1.2	1.8	2.16	1	1
	华山松	9.5	11.5	1.8	1.6	2.88	1	1
	旱柳	9.5	12.8	4.5	4	18	2	1	*2
	旱柳	9.5	12.8	4.5	4	18	1	1
	华山松	12.5	21	6.5	6	39	1	1
	华山松	9.5	17	4.5	4	18	1	1
	黄栌	6.5	10	2.2	2	4.4	4	1	*4
	黄栌	6.5	10	2.2	2	4.4	1	1
	黄栌	6.5	10	2.2	2	4.4	1	1
	黄栌	6.5	10	2.2	2	4.4	1	1
	绣线菊	3	2.5	1.6	1.8	2.88	5	1	*5
	绣线菊	3	2.5	1.6	1.8	2.88	1	1
	绣线菊	3	2.5	1.6	1.8	2.88	1	1
	绣线菊	3	2.5	1.6	1.8	2.88	1	1
	绣线菊	3	2.5	1.6	1.8	2.88	1	1
	楤木	2.2	2.6	1.4	1.2	1.68	1	1
	旱柳	7.5	12	1.5	1.4	2.1	1	1
	鹅耳枥	9.5	16	1.8	1.6	2.88	1	1
	青榨槭	8.5	11	4.5	5.5	24.75	1	1
	青皮槭	12	30	7.5	7	52.5	2	1	*2
	青皮槭	12	30	7.5	7	52.5	1	1
	华山松	6.5	19	1.4	1.2	1.68	1	1	断头
	杭子梢	1.4	0.9	0.6	0.2	0.12	1	1
	青皮槭	1.5	0.8	0.4	0.2	0.08	1	1
	华山松	6.5	8.5	1.8	2	3.6	1	1
	黄栌	7.5	8.4	1.8	1	1.8	1	1
	锐齿栎	11.5	12	1.8	1.6	2.88	1	1
	山尖杉	0.8	0.7	0.6	0.4	0.24	1	1
	山梅花	2.8	3	2.2	1.6	3.52	1	1
	杭子梢	1.4	0.8	0.6	0.5	0.3	4	1	*4
	杭子梢	1.4	0.8	0.6	0.5	0.3	1	1
	杭子梢	1.4	0.8	0.6	0.5	0.3	1	1
	杭子梢	1.4	0.8	0.6	0.5	0.3	1	1
	油松	22	31	6.5	7	45.5	1	1
	杭子梢	1.5	1	1.1	0.6	0.66	3	1	*3
	杭子梢	1.5	1	1.1	0.6	0.66	1	1
	杭子梢	1.5	1	1.1	0.6	0.66	1	1
	栓翅卫矛	1.4	1	0.8	0.6	0.48	2	1	*2
	栓翅卫矛	1.4	1	0.8	0.6	0.48	1	1
	华山松	2.6	3.5	1.1	1	1.1	1	1
	华山松	0.7	1	0.6	0.4	0.24	1	1
	木姜子	0.8	0.6	1.1	0.4	0.44	1	1
	楤木	8.5	9.5	1.8	1.2	2.16	3	1	*3
	楤木	8.5	9.5	1.8	1.2	2.16	1	1
	楤木	8.5	9.5	1.8	1.2	2.16	1	1

## Sheet: Sheet10
行标签	求和项:1
白檀	6
藏刺榛	5
杈叶槭	2
茶条槭	1
大花溲疏	3
地锦槭	3
短柄枹	1
高丛珍珠梅	17
胡颓子	7
槲栎	10
护线白蜡	3
华山松	5
荚蒾	9
苦糖果	4
阔叶荚蒾	25
梾木	1
连翘	26
领春木	49
木姜子	12
欧李	3
膀胱果	3
漆树	32
千金榆	3
青虫皮槭	1
青麸杨	2
青皮槭	2
青蛙皮槭	1
青榨槭	41
锐齿栎	21
三桠乌药	3
山荆	9
山荆子	1
山梅花	11
栓翅卫矛	4
太白杨	3
唐楝	1
卫矛	6
未知1	1
绣线菊	21
长柄八仙花	16
总计	374

## Sheet: CV005
样方编号	物种	树高m	胸径cm	冠幅1	冠幅2	冠幅	其他	1
C005-1	卫矛	2.2	2	2	1	2		1
	山梅花	2.5	3.5	1.5	1.5	2.25	3	3
	山梅花	2.5	3.5	1.5	1.5	2.25		1
	山梅花	2.5	3.5	1.5	1.5	2.25		1
	锐齿栎	3.6	4	1	1.5	1.5	5	5
	锐齿栎	3.6	4	1	1.5	1.5		1
	锐齿栎	3.6	4	1	1.5	1.5		1
	锐齿栎	3.6	4	1	1.5	1.5		1
	锐齿栎	3.6	4	1	1.5	1.5		1
	锐齿栎	3.6	6.5	1.5	2	3	3	3
	锐齿栎	3.6	6.5	1.5	2	3		1
	锐齿栎	3.6	6.5	1.5	2	3		1
	山梅花	3	4	1.5	1.5	2.25		1
	锐齿栎	5	7.5	2	2	4		1
	锐齿栎	3	4	2	2	4		1
	栓翅卫矛	4.5	3	1	1.8	1.8		1
	漆树	12.5	23	1.4	1.8	2.52	3	3
	漆树	12.5	23	1.4	1.8	2.52		1
	漆树	12.5	23	1.4	1.8	2.52		1
	青皮槭	11	9.5	1.4	1.2	1.68		1
	漆树	14.5	25	5.5	6	33		1
	阔叶荚蒾	4.5	3	1.8	1.6	2.88		1
	山梅花	1.8	3	1.2	1.4	1.68		1
	木姜子	3.8	3.5	1.4	1.6	2.24		1
	阔叶荚蒾	3.8	3.5	1.6	1.4	2.24		1
	漆树	11.5	26	7.5	6.5	48.75		1
	领春木	8.5	7.5	2.6	2.4	6.24		1
	三桠乌药	9.5	14	6.5	3	19.5		1
	长柄八仙花	0.6	0.8	0.5	0.5	0.25	6	6
	长柄八仙花	0.6	0.8	0.5	0.5	0.25		1
	长柄八仙花	0.6	0.8	0.5	0.5	0.25		1
	长柄八仙花	0.6	0.8	0.5	0.5	0.25		1
	长柄八仙花	0.6	0.8	0.5	0.5	0.25		1
	长柄八仙花	0.6	0.8	0.5	0.5	0.25		1
	三桠乌药	7.5	8.5	1.4	1.6	2.24		1
	领春木	18.5	22	7.5	6.5	48.75		1
	青皮槭	14.5	30	9	8	72		1
	领春木	9.5	3.5	1.8	1.4	2.52		1
	漆树	8.5	16	6.5	6	39		1
	领春木	6.5	3.5	1.4	1.8	2.52		1
	大花溲疏	1.8	2.5	1.6	1.2	1.92		1
	藏刺榛	5.5	3.5	1.8	1.6	2.88	3	3
	藏刺榛	5.5	3.5	1.8	1.6	2.88		1
	藏刺榛	5.5	3.5	1.8	1.6	2.88		1
	青榨槭	9.5	8.5	1.8	2.2	3.96	3	3
	青榨槭	9.5	8.5	1.8	2.2	3.96		1
	青榨槭	9.5	8.5	1.8	2.2	3.96		1
	大花溲疏	1.4	1	1.6	1.2	1.92		1
	绣线菊	0.9	0.7	1.6	1.4	2.24	2	2
	绣线菊	0.9	0.7	1.6	1.4	2.24		1
C005-2	卫矛	1.8	2	1	1	1		1
	连翘	2.5	4.2	2.5	1	2.5	2	2
	连翘	2.5	4.2	2.5	1	2.5		1
	领春木	5	7	1.5	1.5	2.25	3	3
	领春木	5	7	1.5	1.5	2.25		1
	领春木	5	7	1.5	1.5	2.25		1
	领春木	6	13	3	3	9		1
	白檀	2.5	2.4	1.5	1	1.5	2	2
	白檀	2.5	2.4	1.5	1	1.5		1
	青麸杨	6	13.8	4	4	16		1
	白檀	5	14	4	4	16		1
	太白杨	25	34	8.5	8	68		1
	太白杨	23	24	7.5	7	52.5		1
	胡颓子	6.5	4.5	1.8	1.2	2.16	4	4
	胡颓子	6.5	4.5	1.8	1.2	2.16		1
	胡颓子	6.5	4.5	1.8	1.2	2.16		1
	胡颓子	6.5	4.5	1.8	1.2	2.16		1
	大花溲疏	1.1	0.8	0.6	0.4	0.24		1
	长柄八仙花	1.2	1.5	0.6	0.6	0.36	3	3
	长柄八仙花	1.2	1.5	0.6	0.6	0.36		1
	长柄八仙花	1.2	1.5	0.6	0.6	0.36		1
	栓翅卫矛	0.6	0.7	0.2	0.2	0.04		1
	绣线菊	1.1	0.7	0.4	0.6	0.24		1
	青蛙皮槭	8.5	9.5	4.5	4	18		1
	阔叶荚蒾	1.8	1.5	0.4	0.6	0.24		1
	青麸杨	7.5	6.5	1.4	1.2	1.68		1
	领春木	8.5	6.5	1.4	1.6	2.24	8	8
	领春木	8.5	6.5	1.4	1.6	2.24		1
	领春木	8.5	6.5	1.4	1.6	2.24		1
	领春木	8.5	6.5	1.4	1.6	2.24		1
	领春木	8.5	6.5	1.4	1.6	2.24		1
	领春木	8.5	6.5	1.4	1.6	2.24		1
	领春木	8.5	6.5	1.4	1.6	2.24		1
	领春木	8.5	6.5	1.4	1.6	2.24		1
	华山松	22	34	7.5	7	52.5		1
	华山松	21	32	6.5	6	39		1
	锐齿栎	11.5	12	4.5	4	18		1
	千金榆	3.2	2.5	1.4	1.6	2.24	2	2
	千金榆	3.2	2.5	1.4	1.6	2.24		1
	地锦槭	5.5	6.5	1.4	1.2	1.68	2	2
	地锦槭	5.5	6.5	1.4	1.2	1.68		1
	漆树	9.5	8.5	1.4	1.6	2.24		1
	华山松	9.5	15	4	3.5	14		1
	漆树	11.5	31	7.5	6	45	2	2
	漆树	11.5	31	7.5	6	45		1
	膀胱果	4	4.5	1.8	1.2	2.16	2	2
	膀胱果	4	4.5	1.8	1.2	2.16		1
	欧李	5.5	4.5	1.4	1.2	1.68	2	2
	欧李	5.5	4.5	1.4	1.2	1.68		1
	青榨槭	3.2	3	1.6	1.4	2.24	4	4
	青榨槭	3.2	3	1.6	1.4	2.24		1
	青榨槭	3.2	3	1.6	1.4	2.24		1
	青榨槭	3.2	3	1.6	1.4	2.24		1
	领春木	7.5	5.5	1.4	1.2	1.68		1
C005-3	阔叶荚蒾	2.8	3	1.4	1.2	1.68	2	2
	阔叶荚蒾	2.8	3	1.4	1.2	1.68		1
	绣线菊	1.1	0.7	0.4	0.2	0.08	3	3
	绣线菊	1.1	0.7	0.4	0.2	0.08		1
	绣线菊	1.1	0.7	0.4	0.2	0.08		1
	漆树	19.5	41	8.5	7	59.5		1
	领春木	3.8	6.5	1.4	1.2	1.68		1
	漆树	12.5	32	5.5	4	22		1
	领春木	7.5	7.8	4.5	3	13.5	3	3
	领春木	7.5	7.8	4.5	3	13.5		1
	领春木	7.5	7.8	4.5	3	13.5		1
	护线白蜡	22	34	9.5	8	76	2	2
	护线白蜡	22	34	9.5	8	76		1
	木姜子	6.5	3.5	1.4	1.8	2.52		1
	山梅花	1.8	2.5	1.2	1.4	1.68		1
	荚蒾	1.6	1.4	1.2	1.8	2.16	5	5
	荚蒾	1.6	1.4	1.2	1.8	2.16		1
	荚蒾	1.6	1.4	1.2	1.8	2.16		1
	荚蒾	1.6	1.4	1.2	1.8	2.16		1
	荚蒾	1.6	1.4	1.2	1.8	2.16		1
	连翘	1.8	3.5	1.2	1	1.2	8	8
	连翘	1.8	3.5	1.2	1	1.2		1
	连翘	1.8	3.5	1.2	1	1.2		1
	连翘	1.8	3.5	1.2	1	1.2		1
	连翘	1.8	3.5	1.2	1	1.2		1
	连翘	1.8	3.5	1.2	1	1.2		1
	连翘	1.8	3.5	1.2	1	1.2		1
	连翘	1.8	3.5	1.2	1	1.2		1
	漆树	18.5	35	4.5	3	13.5		1
	领春木	5.5	3.5	1.4	1.2	1.68		1
	青榨槭	4.5	5.5	1.5	1.6	2.4		1
	漆树	21	36	9	8.5	76.5		1
	木姜子	1.2	1	1.6	1.4	2.24		1
	白檀	2.8	2.5	1.4	1.2	1.68		1
	白檀	2.6	3.5	1.2	1.4	1.68		1
	苦糖果	1.1	0.6	0.2	0.2	0.04		1
	领春木	9.5	10	4.5	4	18		1
	青榨槭	5.5	9.5	1.8	1.2	2.16	断头	1
	领春木	7.5	8.5	1.4	1.6	2.24		1
	绣线菊	1.1	0.7	0.2	0.2	0.04	6	6
	绣线菊	1.1	0.7	0.2	0.2	0.04		1
	绣线菊	1.1	0.7	0.2	0.2	0.04		1
	绣线菊	1.1	0.7	0.2	0.2	0.04		1
	绣线菊	1.1	0.7	0.2	0.2	0.04		1
	绣线菊	1.1	0.7	0.2	0.2	0.04		1
	栓翅卫矛	3.5	4	1.6	1.8	2.88		1
C005-4	漆树	12	24.6	5	4	20		1
	漆树	12	17	4	3	12		1
	杈叶槭	7	9	3	3	9		1
	杈叶槭	2.4	4	1	1	1		1
	漆树	13	22.4	4	4	16		1
	漆树	13	23	4	5	20		1
	未知1	3	2	1	1	1		1
	三桠乌药	7.5	13	4	4	16		1
	青榨槭	6	12	3	4	12		1
	领春木	6.2	10.4	3	4	12		1
	领春木	3.6	3.4	2	2	4		1
	卫矛	2.6	3.2	2	1.5	3	2	2
	卫矛	2.6	3.2	2	1.5	3		1
	卫矛	3.6	3.5	1.5	2	3		1
	领春木	5	5	2	2	4		1
	领春木	5	6.5	2.5	2	5		1
	苦糖果	2	2.6	1.5	2	3	2	2
	苦糖果	2	2.6	1.5	2	3		1
	连翘	2.6	4	1.5	1.5	2.25	4	4
	连翘	2.6	4	1.5	1.5	2.25		1
	连翘	2.6	4	1.5	1.5	2.25		1
	连翘	2.6	4	1.5	1.5	2.25		1
	连翘	2	2.6	1.5	1.5	2.25		1
	山荆	2.6	2	1	1	1	5	5
	山荆	2.6	2	1	1	1		1
	山荆	2.6	2	1	1	1		1
	山荆	2.6	2	1	1	1		1
	山荆	2.6	2	1	1	1		1
	漆树	16	40.9	6	6	36		1
	短柄枹	4	4.6	2	1.5	3		1
	木姜子	4.5	3.5	1.6	1.2	1.92	3	3
	木姜子	4.5	3.5	1.6	1.2	1.92		1
	木姜子	4.5	3.5	1.6	1.2	1.92		1
	山荆子	2.4	2.5	1.2	1.3	1.56		1
	绣线菊	1.1	0.7	0.4	0.4	0.16		1
	领春木	2.6	2.5	1.6	1.4	2.24		1
	漆树	12.5	29	6.5	6	39		1
	山梅花	1.8	1.5	1.2	1	1.2		1
	锐齿栎	6.5	4.5	1.2	1.3	1.56	2	2
	锐齿栎	6.5	4.5	1.2	1.3	1.56		1
	华山松	18.5	28	6.5	6	39		1
	漆树	12.5	29	4.5	4	18		1
	漆树	14.5	26	8.5	8	68		1
	领春木	7.5	6.5	2.8	2.6	7.28	4	4
	领春木	7.5	6.5	2.8	2.6	7.28		1
	领春木	7.5	6.5	2.8	2.6	7.28		1
	领春木	7.5	6.5	2.8	2.6	7.28		1
	梾木	2.4	3.5	1.2	1.6	1.92		1
	漆树	12.5	32	8.5	6.5	55.25		1
	木姜子	7.5	4	1.4	1.6	2.24		1
	青榨槭	9.5	11	1.4	1.8	2.52		1
	青榨槭	3.5	2.5	1.2	1.4	1.68	7	7
	青榨槭	3.5	2.5	1.2	1.4	1.68		1
	青榨槭	3.5	2.5	1.2	1.4	1.68		1
	青榨槭	3.5	2.5	1.2	1.4	1.68		1
	青榨槭	3.5	2.5	1.2	1.4	1.68		1
	青榨槭	3.5	2.5	1.2	1.4	1.68		1
	青榨槭	3.5	2.5	1.2	1.4	1.68		1
	木姜子	1.6	1.5	0.4	0.6	0.24	2	2
	木姜子	1.6	1.5	0.4	0.6	0.24		1
	山梅花	2.8	3.5	1.2	1.4	1.68		1
	漆树	22.5	24	3.5	3	10.5		1
	锐齿栎	7.5	6.5	1.4	1.2	1.68		1
	青榨槭	9.5	11	1.4	1.8	2.52		1
	青虫皮槭	6.5	9.5	1.8	1.4	2.52		1
	漆树	15.5	28	8.5	6.5	55.25		1
	青榨槭	10.5	8	6.5	6.6	42.9		1
	青榨槭	6.5	7.5	3	4.5	13.5		1
	阔叶荚蒾	2.4	2.5	1.6	1.2	1.92	3	3
	阔叶荚蒾	2.4	2.5	1.6	1.2	1.92		1
	阔叶荚蒾	2.4	2.5	1.6	1.2	1.92		1
	领春木	6.5	4.5	1.2	1.4	1.68		1
	漆树	12.5	18	6.5	6	39	2	2
	漆树	12.5	18	6.5	6	39		1
	茶条槭	6.5	5.5	1.4	1.2	1.68		1
	漆树	14.5	29	6.5	4.5	29.25		1
	漆树	12.5	14	4.5	4	18		1
	华山松	16.5	24	6.5	5	32.5		1
	槲栎	7.5	8.5	1.4	1.6	2.24	4	4
	槲栎	7.5	8.5	1.4	1.6	2.24		1
	槲栎	7.5	8.5	1.4	1.6	2.24		1
	槲栎	7.5	8.5	1.4	1.6	2.24		1
	阔叶荚蒾	1.6	2.5	1.4	1.2	1.68	10	0
	阔叶荚蒾	1.6	2.5	1.4	1.2	1.68		1
	阔叶荚蒾	1.6	2.5	1.4	1.2	1.68		1
	阔叶荚蒾	1.6	2.5	1.4	1.2	1.68		1
	阔叶荚蒾	1.6	2.5	1.4	1.2	1.68		1
	阔叶荚蒾	1.6	2.5	1.4	1.2	1.68		1
	阔叶荚蒾	1.6	2.5	1.4	1.2	1.68		1
	阔叶荚蒾	1.6	2.5	1.4	1.2	1.68		1
	阔叶荚蒾	1.6	2.5	1.4	1.2	1.68		1
	阔叶荚蒾	1.6	2.5	1.4	1.2	1.68		1
	栓翅卫矛	4.5	3.5	1.6	1.8	2.88		1
	高丛珍珠梅	2.8	3	2.2	1.6	3.52	9	9
	高丛珍珠梅	2.8	3	2.2	1.6	3.52		1
	高丛珍珠梅	2.8	3	2.2	1.6	3.52		1
	高丛珍珠梅	2.8	3	2.2	1.6	3.52		1
	高丛珍珠梅	2.8	3	2.2	1.6	3.52		1
	高丛珍珠梅	2.8	3	2.2	1.6	3.52		1
	高丛珍珠梅	2.8	3	2.2	1.6	3.52		1
	高丛珍珠梅	2.8	3	2.2	1.6	3.52		1
	高丛珍珠梅	2.8	3	2.2	1.6	3.52		1
	阔叶荚蒾	1.8	2.5	1.2	1.4	1.68	3	3
	阔叶荚蒾	1.8	2.5	1.2	1.4	1.68		1
	阔叶荚蒾	1.8	2.5	1.2	1.4	1.68		1
	山梅花	1.8	2.5	1.2	1.4	1.68		1
	领春木	1.1	1.5	0.4	0.3	0.12		1
	槲栎	5.5	3.5	1.4	1.2	1.68	2	2
	槲栎	5.5	3.5	1.4	1.2	1.68		1
	唐楝	9.5	8.5	1.4	1.6	2.24		1
	太白杨	11.5	16	1.8	1.2	2.16		1
	青榨槭	6.5	3.5	1.4	1.6	2.24	5	5
	青榨槭	6.5	3.5	1.4	1.6	2.24		1
	青榨槭	6.5	3.5	1.4	1.6	2.24		1
	青榨槭	6.5	3.5	1.4	1.6	2.24		1
	青榨槭	6.5	3.5	1.4	1.6	2.24		1

[truncated: 89 more sheets: Sheet11, CV006, Sheet12, CV007, Sheet13, CV008, Sheet14, CV009, Sheet15, CV010, Sheet16, CV011, Sheet17, CV012, Sheet18, CV013, Sheet19, CV014, Sheet20, CV015 …]
